# Supplementary material for: 1-(2,6-Diisopropyl­phen­oxy)-4-phenyl­phthalazine
Source: Acta Crystallogr Sect E Struct Rep Online. 2012 Jul 28;68(Pt 8):o2578. doi: 10.1107/S1600536812033296 (PMC3415018; doi:10.1107/S1600536812033296)
Supplement: Supplementary file 1 [file e-68-o2578-sup1.cif]

##############################################################################
#                                                                            #
# This CIF contains the data in a paper accepted for publication in          #
# Acta Crystallographica Section E. It conforms to the requirements of       #
# Notes for Authors for Acta Crystallographica Section E, and has been       #
# peer reviewed under the auspices of the IUCr Commission on Journals.       #
#                                                                            #
# Full details of the Crystallographic Information File format               #
# are given in the paper "The Crystallographic Information File (CIF):       #
# a New Standard Archive File for Crystallography" by S. R. Hall, F. H.      #
# Allen and I. D. Brown [Acta Cryst. (1991), A47, 655-685].                  #
#                                                                            #
# The current version of the core CIF dictionary is obtainable from          #
# ftp://ftp.iucr.org/pub/cif_core.dic.                                       #
#                                                                            #
# Software is freely available for graphical display of the structure(s)     #
# in this CIF. For information consult the CIF software page                 #
# http://www.iucr.org/resources/cif/software.                                #
#                                                                            #
# This file may be used for bona fide research purposes within the           #
# scientific community so long as proper attribution is given to the journal # 
# article from which it was obtained.                                        #
#                                                                            #
##############################################################################
data_I
_audit_creation_method     SHELXL-97
_chemical_name_systematic
;
1-(2,6-Diisopropylphenoxy)-4-phenylphthalazine
;
_chemical_name_common     ?
_chemical_formula_moiety     'C26 H26 N2 O'
_chemical_formula_sum     'C26 H26 N2 O'
_chemical_formula_iupac     'C26 H26 N2 O'
_chemical_formula_weight     382.49
_chemical_melting_point     ?
_symmetry_cell_setting     monoclinic
_symmetry_space_group_name_H-M     'P 21/c'
_symmetry_space_group_name_Hall     '-P 2ybc'
loop_
    _symmetry_equiv_pos_as_xyz
    'x, y, z'
    '-x, y+1/2, -z+1/2'
    '-x, -y, -z'
    'x, -y-1/2, z-1/2'
_cell_length_a     14.079(10)
_cell_length_b     8.369(6)
_cell_length_c     19.244(13)
_cell_angle_alpha     90.00
_cell_angle_beta     109.104(9)
_cell_angle_gamma     90.00
_cell_volume     2143(3)
_cell_formula_units_Z     4
_cell_measurement_reflns_used     1750
_cell_measurement_theta_min     2.68
_cell_measurement_theta_max     22.80
_cell_measurement_temperature     273(2)
_exptl_crystal_description     'block'
_exptl_crystal_colour     'colourless'
_exptl_crystal_size_max     0.31
_exptl_crystal_size_mid     0.29
_exptl_crystal_size_min     0.14
_exptl_crystal_density_diffrn     1.186
_exptl_crystal_density_meas     ?
_exptl_crystal_density_method     'not measured'
_exptl_crystal_F_000     816
_exptl_absorpt_coefficient_mu     0.072
_exptl_absorpt_correction_type     multi-scan
_exptl_absorpt_process_details     '(SADABS; Bruker, 2004)'
_exptl_absorpt_correction_T_min     0.9780
_exptl_absorpt_correction_T_max     0.9900
_exptl_special_details
;
;
_diffrn_ambient_temperature     273(2)
_diffrn_radiation_type     MoK\a
_diffrn_radiation_wavelength     0.71073
_diffrn_radiation_source     'fine-focus sealed tube'
_diffrn_radiation_monochromator     graphite
_diffrn_measurement_device_type     'Bruker SMART CCD area-detector'
_diffrn_measurement_method     '\w scans'
_diffrn_detector_area_resol_mean     ?
_diffrn_reflns_number     9404
_diffrn_reflns_av_R_equivalents     0.0359
_diffrn_reflns_av_sigmaI/netI     0.0420
_diffrn_reflns_theta_min     2.68
_diffrn_reflns_theta_max     25.00
_diffrn_reflns_theta_full     25.00
_diffrn_measured_fraction_theta_max     0.955
_diffrn_measured_fraction_theta_full     0.955
_diffrn_reflns_limit_h_min     -16
_diffrn_reflns_limit_h_max     12
_diffrn_reflns_limit_k_min     -9
_diffrn_reflns_limit_k_max     9
_diffrn_reflns_limit_l_min     -22
_diffrn_reflns_limit_l_max     22
_diffrn_standards_number     0
_diffrn_standards_interval_count     ?
_diffrn_standards_interval_time     0
_diffrn_standards_decay_%     0
_refine_special_details
;
Refinement of <i>F</i>^2^ against ALL reflections. The weighted <i>R</i>-factor
<i>wR</i> and goodness of fit <i>S</i> are based on <i>F</i>^2^, conventional
<i>R</i>-factors <i>R</i> are based on <i>F</i>, with <i>F</i> set to zero for
negative <i>F</i>^2^. The threshold expression of <i>F</i>^2^ >
\s(<i>F</i>^2^) is used only for calculating <i>R</i>-factors(gt) <i>etc</i>.
and is not relevant to the choice of reflections for refinement.
<i>R</i>-factors based on <i>F</i>^2^ are statistically about twice as large
as those based on <i>F</i>, and <i>R</i>- factors based on ALL data will be
even larger.
;
_reflns_number_total     3596
_reflns_number_gt     2028
_reflns_threshold_expression     I>2sigma(I)
_refine_ls_structure_factor_coef     Fsqd
_refine_ls_matrix_type     full
_refine_ls_R_factor_all     0.0907
_refine_ls_R_factor_gt     0.0462
_refine_ls_wR_factor_gt     0.1273
_refine_ls_wR_factor_ref     0.1647
_refine_ls_goodness_of_fit_ref     0.902
_refine_ls_restrained_S_all     0.902
_refine_ls_number_reflns     3596
_refine_ls_number_parameters     267
_refine_ls_number_restraints     0
_refine_ls_hydrogen_treatment     constr
_refine_ls_weighting_scheme     calc
_refine_ls_weighting_details
                    'calc w=1/[\s^2^(Fo^2^)+(0.1P)^2^] where P=(Fo^2^+2Fc^2^)/3'
_atom_sites_solution_hydrogens     geom
_atom_sites_solution_primary     direct
_atom_sites_solution_secondary     difmap
_refine_ls_shift/su_max     0.000
_refine_ls_shift/su_mean     0.000
_refine_diff_density_max     0.156
_refine_diff_density_min     -0.151
_refine_ls_extinction_method     'SHELXL97 (Sheldrick, 2008)'
_refine_ls_extinction_coef     0.0064(16)
_refine_ls_extinction_expression
                                  'Fc^*^=kFc[1+0.001xFc^2^\l^3^/sin(2\q)]^-1/4^'
loop_
    _atom_type_symbol
    _atom_type_description
    _atom_type_scat_dispersion_real
    _atom_type_scat_dispersion_imag
    _atom_type_scat_source
    'C' 'C' 0.0033 0.0016
                         'International Tables Vol C Tables 4.2.6.8 and 6.1.1.4'
    'H' 'H' 0.0000 0.0000
                         'International Tables Vol C Tables 4.2.6.8 and 6.1.1.4'
    'N' 'N' 0.0061 0.0033
                         'International Tables Vol C Tables 4.2.6.8 and 6.1.1.4'
    'O' 'O' 0.0106 0.0060
                         'International Tables Vol C Tables 4.2.6.8 and 6.1.1.4'
_computing_data_collection     'SMART (Bruker, 2004)'
_computing_cell_refinement     'SAINT (Bruker, 2004)'
_computing_data_reduction     'SAINT (Bruker, 2004)'
_computing_structure_solution     'SHELXS97 (Sheldrick, 2008)'
_computing_structure_refinement     'SHELXL97 (Sheldrick, 2008)'
_computing_molecular_graphics     'SHELXTL (Sheldrick, 2008)'
_computing_publication_material     'SHELXL97 (Sheldrick, 2008)'
loop_
    _atom_site_type_symbol
    _atom_site_label
    _atom_site_fract_x
    _atom_site_fract_y
    _atom_site_fract_z
    _atom_site_U_iso_or_equiv
    _atom_site_adp_type
    _atom_site_calc_flag
    _atom_site_refinement_flags
    _atom_site_occupancy
    _atom_site_symmetry_multiplicity
    _atom_site_disorder_assembly
    _atom_site_disorder_group
    O O1 0.34098(10) 0.39831(14) 0.11904(7) 0.0538(4) Uani d . 1 1 . .
    N N1 0.21896(13) 0.28031(18) 0.02336(10) 0.0589(5) Uani d . 1 1 . .
    N N2 0.13859(13) 0.29298(18) -0.04103(10) 0.0586(5) Uani d . 1 1 . .
    C C1 -0.05395(18) 0.5056(3) -0.26486(13) 0.0669(7) Uani d . 1 1 . .
    H H1 -0.0493 0.5583 -0.3061 0.080 Uiso calc R 1 1 . .
    C C2 0.02474(16) 0.5119(2) -0.19941(12) 0.0585(6) Uani d . 1 1 . .
    H H2 0.0821 0.5702 -0.1967 0.070 Uiso calc R 1 1 . .
    C C3 0.01925(14) 0.4318(2) -0.13752(12) 0.0476(5) Uani d . 1 1 . .
    C C4 -0.06648(16) 0.3467(3) -0.14229(13) 0.0598(6) Uani d . 1 1 . .
    H H4 -0.0711 0.2920 -0.1015 0.072 Uiso calc R 1 1 . .
    C C5 -0.14592(17) 0.3428(3) -0.20810(15) 0.0703(7) Uani d . 1 1 . .
    H H5 -0.2041 0.2866 -0.2110 0.084 Uiso calc R 1 1 . .
    C C6 -0.13891(19) 0.4214(3) -0.26883(15) 0.0707(8) Uani d . 1 1 . .
    H H6 -0.1921 0.4175 -0.3129 0.085 Uiso calc R 1 1 . .
    C C7 0.11235(17) 0.7351(2) -0.05706(12) 0.0573(6) Uani d . 1 1 . .
    H H7 0.0554 0.7465 -0.0982 0.069 Uiso calc R 1 1 . .
    C C8 0.16031(18) 0.8674(2) -0.02080(13) 0.0628(7) Uani d . 1 1 . .
    H H8 0.1361 0.9684 -0.0379 0.075 Uiso calc R 1 1 . .
    C C9 0.24466(17) 0.8534(2) 0.04120(12) 0.0605(6) Uani d . 1 1 . .
    H H9 0.2776 0.9448 0.0645 0.073 Uiso calc R 1 1 . .
    C C10 0.27973(15) 0.7063(2) 0.06820(12) 0.0519(6) Uani d . 1 1 . .
    H H10 0.3353 0.6973 0.1106 0.062 Uiso calc R 1 1 . .
    C C11 0.23150(14) 0.5686(2) 0.03174(11) 0.0443(5) Uani d . 1 1 . .
    C C12 0.14875(14) 0.5808(2) -0.03242(11) 0.0452(5) Uani d . 1 1 . .
    C C13 0.10543(15) 0.4343(2) -0.06729(11) 0.0480(5) Uani d . 1 1 . .
    C C14 0.26126(14) 0.4091(2) 0.05578(11) 0.0471(5) Uani d . 1 1 . .
    C C15 0.38186(15) 0.2456(2) 0.14320(11) 0.0474(5) Uani d . 1 1 . .
    C C16 0.46379(16) 0.1981(2) 0.12297(12) 0.0560(6) Uani d . 1 1 . .
    C C17 0.50782(17) 0.0537(3) 0.15145(14) 0.0668(7) Uani d . 1 1 . .
    H H17 0.5622 0.0166 0.1387 0.080 Uiso calc R 1 1 . .
    C C18 0.47331(18) -0.0360(3) 0.19788(13) 0.0666(7) Uani d . 1 1 . .
    H H18 0.5039 -0.1328 0.2160 0.080 Uiso calc R 1 1 . .
    C C19 0.39335(17) 0.0175(2) 0.21759(12) 0.0612(6) Uani d . 1 1 . .
    H H19 0.3707 -0.0437 0.2494 0.073 Uiso calc R 1 1 . .
    C C20 0.34555(15) 0.1613(2) 0.19098(11) 0.0517(6) Uani d . 1 1 . .
    C C21 0.5026(2) 0.2971(3) 0.07181(16) 0.0760(8) Uani d . 1 1 . .
    H H21 0.4835 0.4084 0.0759 0.091 Uiso calc R 1 1 . .
    C C22 0.4544(2) 0.2473(4) -0.00709(16) 0.1097(11) Uani d . 1 1 . .
    H H22A 0.4731 0.1392 -0.0132 0.165 Uiso calc R 1 1 . .
    H H22B 0.4767 0.3166 -0.0384 0.165 Uiso calc R 1 1 . .
    H H22C 0.3826 0.2543 -0.0200 0.165 Uiso calc R 1 1 . .
    C C23 0.6165(2) 0.2921(4) 0.09240(17) 0.1019(10) Uani d . 1 1 . .
    H H23A 0.6368 0.1891 0.0804 0.153 Uiso calc R 1 1 . .
    H H23B 0.6465 0.3109 0.1442 0.153 Uiso calc R 1 1 . .
    H H23C 0.6382 0.3731 0.0656 0.153 Uiso calc R 1 1 . .
    C C24 0.25826(17) 0.2197(3) 0.21399(14) 0.0654(7) Uani d . 1 1 . .
    H H24 0.2486 0.3334 0.2016 0.079 Uiso calc R 1 1 . .
    C C25 0.16130(18) 0.1335(4) 0.17186(16) 0.0937(9) Uani d . 1 1 . .
    H H25A 0.1694 0.0209 0.1815 0.141 Uiso calc R 1 1 . .
    H H25B 0.1459 0.1524 0.1201 0.141 Uiso calc R 1 1 . .
    H H25C 0.1075 0.1729 0.1874 0.141 Uiso calc R 1 1 . .
    C C26 0.2778(2) 0.2039(3) 0.29605(15) 0.0852(8) Uani d . 1 1 . .
    H H26A 0.2816 0.0929 0.3092 0.128 Uiso calc R 1 1 . .
    H H26B 0.2240 0.2535 0.3085 0.128 Uiso calc R 1 1 . .
    H H26C 0.3401 0.2555 0.3224 0.128 Uiso calc R 1 1 . .
loop_
    _atom_site_aniso_label
    _atom_site_aniso_U_11
    _atom_site_aniso_U_22
    _atom_site_aniso_U_33
    _atom_site_aniso_U_12
    _atom_site_aniso_U_13
    _atom_site_aniso_U_23
    O1 0.0598(9) 0.0348(7) 0.0532(9) 0.0037(6) 0.0002(7) 0.0011(6)
    N1 0.0646(11) 0.0363(9) 0.0595(12) -0.0007(8) -0.0018(9) 0.0003(8)
    N2 0.0653(11) 0.0372(9) 0.0587(12) -0.0017(8) 0.0003(9) 0.0007(8)
    C1 0.0774(16) 0.0641(14) 0.0521(15) 0.0064(13) 0.0114(12) -0.0010(11)
    C2 0.0643(13) 0.0506(12) 0.0563(15) -0.0018(10) 0.0138(11) -0.0013(11)
    C3 0.0519(12) 0.0370(10) 0.0505(14) 0.0041(9) 0.0121(10) -0.0036(9)
    C4 0.0614(14) 0.0543(13) 0.0605(15) -0.0038(11) 0.0155(12) -0.0015(11)
    C5 0.0563(14) 0.0654(15) 0.0784(19) -0.0089(12) 0.0072(13) -0.0137(13)
    C6 0.0710(16) 0.0656(15) 0.0588(17) 0.0075(13) -0.0016(13) -0.0094(12)
    C7 0.0664(13) 0.0404(11) 0.0563(14) 0.0078(10) 0.0081(11) 0.0039(10)
    C8 0.0878(16) 0.0348(10) 0.0587(15) 0.0072(11) 0.0145(13) 0.0019(10)
    C9 0.0790(16) 0.0352(11) 0.0620(15) -0.0052(10) 0.0157(13) -0.0046(10)
    C10 0.0599(13) 0.0419(11) 0.0499(13) -0.0044(9) 0.0127(10) -0.0039(9)
    C11 0.0489(11) 0.0346(10) 0.0489(13) -0.0002(8) 0.0150(10) 0.0007(8)
    C12 0.0499(11) 0.0380(10) 0.0471(13) 0.0017(9) 0.0151(10) 0.0000(8)
    C13 0.0511(11) 0.0382(10) 0.0516(14) 0.0016(9) 0.0124(10) 0.0012(9)
    C14 0.0503(12) 0.0363(10) 0.0499(13) 0.0009(9) 0.0100(10) 0.0011(9)
    C15 0.0531(12) 0.0356(10) 0.0431(12) 0.0004(9) 0.0015(10) -0.0001(8)
    C16 0.0579(13) 0.0504(12) 0.0547(14) 0.0041(11) 0.0115(11) -0.0023(10)
    C17 0.0661(14) 0.0667(14) 0.0645(16) 0.0174(12) 0.0169(12) 0.0064(12)
    C18 0.0709(15) 0.0567(13) 0.0616(16) 0.0210(12) 0.0072(13) 0.0125(11)
    C19 0.0735(15) 0.0501(12) 0.0541(15) 0.0063(11) 0.0128(12) 0.0103(10)
    C20 0.0558(12) 0.0428(11) 0.0486(13) 0.0022(9) 0.0062(10) -0.0012(9)
    C21 0.0927(19) 0.0602(14) 0.086(2) 0.0058(13) 0.0440(16) 0.0081(13)
    C22 0.117(2) 0.139(3) 0.069(2) 0.004(2) 0.0252(18) 0.0288(19)
    C23 0.095(2) 0.127(3) 0.095(2) -0.0228(19) 0.0463(18) -0.0186(19)
    C24 0.0721(15) 0.0506(12) 0.0747(18) 0.0056(11) 0.0255(13) 0.0055(11)
    C25 0.0593(16) 0.127(2) 0.092(2) 0.0058(16) 0.0200(15) 0.0062(18)
    C26 0.0941(19) 0.0898(19) 0.074(2) -0.0024(15) 0.0309(16) -0.0057(15)
_geom_special_details
;
All e.s.d.'s (except the e.s.d. in the dihedral angle between two l.s. planes)
are estimated using the full covariance matrix. The cell e.s.d.'s are taken
into account individually in the estimation of e.s.d.'s in distances, angles
and torsion angles; correlations between e.s.d.'s in cell parameters are only
used when they are defined by crystal symmetry. An approximate (isotropic)
treatment of cell e.s.d.'s is used for estimating e.s.d.'s involving l.s.
planes.
;
loop_
    _geom_bond_atom_site_label_1
    _geom_bond_atom_site_label_2
    _geom_bond_site_symmetry_2
    _geom_bond_distance
    _geom_bond_publ_flag
    O1 C14 . 1.362(2) ?
    O1 C15 . 1.416(2) ?
    N1 C14 . 1.289(2) ?
    N1 N2 . 1.382(2) ?
    N2 C13 . 1.311(2) ?
    C1 C6 . 1.369(3) ?
    C1 C2 . 1.380(3) ?
    C1 H1 . 0.9300 ?
    C2 C3 . 1.390(3) ?
    C2 H2 . 0.9300 ?
    C3 C4 . 1.379(3) ?
    C3 C13 . 1.492(3) ?
    C4 C5 . 1.389(3) ?
    C4 H4 . 0.9300 ?
    C5 C6 . 1.373(4) ?
    C5 H5 . 0.9300 ?
    C6 H6 . 0.9300 ?
    C7 C8 . 1.364(3) ?
    C7 C12 . 1.412(3) ?
    C7 H7 . 0.9300 ?
    C8 C9 . 1.386(3) ?
    C8 H8 . 0.9300 ?
    C9 C10 . 1.364(3) ?
    C9 H9 . 0.9300 ?
    C10 C11 . 1.403(3) ?
    C10 H10 . 0.9300 ?
    C11 C12 . 1.397(3) ?
    C11 C14 . 1.430(3) ?
    C12 C13 . 1.435(3) ?
    C15 C20 . 1.383(3) ?
    C15 C16 . 1.391(3) ?
    C16 C17 . 1.386(3) ?
    C16 C21 . 1.519(3) ?
    C17 C18 . 1.372(3) ?
    C17 H17 . 0.9300 ?
    C18 C19 . 1.375(3) ?
    C18 H18 . 0.9300 ?
    C19 C20 . 1.392(3) ?
    C19 H19 . 0.9300 ?
    C20 C24 . 1.517(3) ?
    C21 C22 . 1.505(4) ?
    C21 C23 . 1.522(4) ?
    C21 H21 . 0.9800 ?
    C22 H22A . 0.9600 ?
    C22 H22B . 0.9600 ?
    C22 H22C . 0.9600 ?
    C23 H23A . 0.9600 ?
    C23 H23B . 0.9600 ?
    C23 H23C . 0.9600 ?
    C24 C26 . 1.518(4) ?
    C24 C25 . 1.522(3) ?
    C24 H24 . 0.9800 ?
    C25 H25A . 0.9600 ?
    C25 H25B . 0.9600 ?
    C25 H25C . 0.9600 ?
    C26 H26A . 0.9600 ?
    C26 H26B . 0.9600 ?
    C26 H26C . 0.9600 ?
loop_
    _geom_angle_atom_site_label_1
    _geom_angle_atom_site_label_2
    _geom_angle_atom_site_label_3
    _geom_angle_site_symmetry_1
    _geom_angle_site_symmetry_3
    _geom_angle
    _geom_angle_publ_flag
    C14 O1 C15 . . 118.74(13) ?
    C14 N1 N2 . . 118.87(15) ?
    C13 N2 N1 . . 119.92(15) ?
    C6 C1 C2 . . 119.8(2) ?
    C6 C1 H1 . . 120.1 ?
    C2 C1 H1 . . 120.1 ?
    C1 C2 C3 . . 120.7(2) ?
    C1 C2 H2 . . 119.6 ?
    C3 C2 H2 . . 119.6 ?
    C4 C3 C2 . . 119.00(19) ?
    C4 C3 C13 . . 120.14(19) ?
    C2 C3 C13 . . 120.84(19) ?
    C3 C4 C5 . . 119.9(2) ?
    C3 C4 H4 . . 120.0 ?
    C5 C4 H4 . . 120.0 ?
    C6 C5 C4 . . 120.3(2) ?
    C6 C5 H5 . . 119.9 ?
    C4 C5 H5 . . 119.9 ?
    C1 C6 C5 . . 120.3(2) ?
    C1 C6 H6 . . 119.9 ?
    C5 C6 H6 . . 119.9 ?
    C8 C7 C12 . . 120.4(2) ?
    C8 C7 H7 . . 119.8 ?
    C12 C7 H7 . . 119.8 ?
    C7 C8 C9 . . 120.84(19) ?
    C7 C8 H8 . . 119.6 ?
    C9 C8 H8 . . 119.6 ?
    C10 C9 C8 . . 120.39(18) ?
    C10 C9 H9 . . 119.8 ?
    C8 C9 H9 . . 119.8 ?
    C9 C10 C11 . . 119.66(19) ?
    C9 C10 H10 . . 120.2 ?
    C11 C10 H10 . . 120.2 ?
    C12 C11 C10 . . 120.60(16) ?
    C12 C11 C14 . . 115.19(16) ?
    C10 C11 C14 . . 124.21(18) ?
    C11 C12 C7 . . 118.01(16) ?
    C11 C12 C13 . . 117.06(16) ?
    C7 C12 C13 . . 124.90(18) ?
    N2 C13 C12 . . 123.21(18) ?
    N2 C13 C3 . . 114.73(16) ?
    C12 C13 C3 . . 122.06(16) ?
    N1 C14 O1 . . 119.47(16) ?
    N1 C14 C11 . . 125.72(18) ?
    O1 C14 C11 . . 114.81(16) ?
    C20 C15 C16 . . 124.11(18) ?
    C20 C15 O1 . . 118.68(18) ?
    C16 C15 O1 . . 116.85(18) ?
    C17 C16 C15 . . 116.3(2) ?
    C17 C16 C21 . . 121.5(2) ?
    C15 C16 C21 . . 122.17(19) ?
    C18 C17 C16 . . 121.8(2) ?
    C18 C17 H17 . . 119.1 ?
    C16 C17 H17 . . 119.1 ?
    C17 C18 C19 . . 119.9(2) ?
    C17 C18 H18 . . 120.1 ?
    C19 C18 H18 . . 120.1 ?
    C18 C19 C20 . . 121.4(2) ?
    C18 C19 H19 . . 119.3 ?
    C20 C19 H19 . . 119.3 ?
    C15 C20 C19 . . 116.5(2) ?
    C15 C20 C24 . . 122.73(18) ?
    C19 C20 C24 . . 120.8(2) ?
    C22 C21 C16 . . 111.3(2) ?
    C22 C21 C23 . . 110.1(2) ?
    C16 C21 C23 . . 112.9(2) ?
    C22 C21 H21 . . 107.4 ?
    C16 C21 H21 . . 107.4 ?
    C23 C21 H21 . . 107.4 ?
    C21 C22 H22A . . 109.5 ?
    C21 C22 H22B . . 109.5 ?
    H22A C22 H22B . . 109.5 ?
    C21 C22 H22C . . 109.5 ?
    H22A C22 H22C . . 109.5 ?
    H22B C22 H22C . . 109.5 ?
    C21 C23 H23A . . 109.5 ?
    C21 C23 H23B . . 109.5 ?
    H23A C23 H23B . . 109.5 ?
    C21 C23 H23C . . 109.5 ?
    H23A C23 H23C . . 109.5 ?
    H23B C23 H23C . . 109.5 ?
    C20 C24 C26 . . 112.8(2) ?
    C20 C24 C25 . . 111.3(2) ?
    C26 C24 C25 . . 109.8(2) ?
    C20 C24 H24 . . 107.6 ?
    C26 C24 H24 . . 107.6 ?
    C25 C24 H24 . . 107.6 ?
    C24 C25 H25A . . 109.5 ?
    C24 C25 H25B . . 109.5 ?
    H25A C25 H25B . . 109.5 ?
    C24 C25 H25C . . 109.5 ?
    H25A C25 H25C . . 109.5 ?
    H25B C25 H25C . . 109.5 ?
    C24 C26 H26A . . 109.5 ?
    C24 C26 H26B . . 109.5 ?
    H26A C26 H26B . . 109.5 ?
    C24 C26 H26C . . 109.5 ?
    H26A C26 H26C . . 109.5 ?
    H26B C26 H26C . . 109.5 ?
loop_
    _geom_hbond_atom_site_label_D
    _geom_hbond_atom_site_label_H
    _geom_hbond_atom_site_label_A
    _geom_hbond_site_symmetry_A
    _geom_hbond_distance_DH
    _geom_hbond_distance_HA
    _geom_hbond_distance_DA
    _geom_hbond_angle_DHA
    _geom_hbond_publ_flag
    C9 H9 Cg . 0.93 2.77 3.624(2) 154 yes
data_global
_journal_date_recd_electronic     2012-07-12
_journal_date_accepted     2012-07-23
_journal_name_full     'Acta Crystallographica, Section E'
_journal_year     2012
_journal_volume     68
_journal_issue      8
_journal_page_first     o2578
_journal_page_last     o2578
_journal_paper_category     QO
_journal_paper_doi     10.1107/S1600536812033296
_journal_coeditor_code     CV5322
_publ_contact_author_name     'Dr. Bihai Tong'
_publ_contact_author_address
;
College of Metallurgy and Resources
Anhui University of Technology
Maanshan 243002
People's Republic of China
;
_publ_contact_author_email     'tongbihai@163.com'
_publ_contact_author_fax     '+86-555-2311571'
_publ_contact_author_phone     '+86-555-2311571'
_publ_section_title
;
1-(2,6-Diisopropylphenoxy)-4-phenylphthalazine
;
loop_
    _publ_author_name
    _publ_author_address
    'Bihai Tong'
;
College of Metallurgy and Resources
Anhui University of Technology
Maanshan 243002
People's Republic of China
;
    'Qunying Mei'
;
School of Chemistry and Chemical Engineering
School Library
Anhui University of Technology
Maanshan 243002
People's Republic of China
;
