# Supplementary material for: 1-(2,6-Diisopropyl­phen­oxy)-4-phenyl­phthalazine
Source: Acta Crystallogr Sect E Struct Rep Online. 2012 Jul 28;68(Pt 8):o2578. doi: 10.1107/S1600536812033296 (PMC3415018; doi:10.1107/S1600536812033296)
Supplement: Supplementary file 2 [file e-68-o2578-Isup2.hkl]

# 
# h,k,l, Fc-squared, Fo-squared, sigma(Fo-squared) and status flag 
# 
data_I
_shelx_title ' p21c in P2(1)/c' 
_shelx_refln_list_code          4 
_shelx_F_calc_maximum      240.71 
_exptl_crystal_F_000       816.00 
_reflns_d_resolution_high  0.8409 
 
loop_ 
 _symmetry_equiv_pos_as_xyz 
 'x, y, z' 
 '-x, y+1/2, -z+1/2' 
 '-x, -y, -z' 
 'x, -y-1/2, z-1/2' 
 
_cell_length_a    14.0794 
_cell_length_b     8.3688 
_cell_length_c    19.2444 
_cell_angle_alpha  90.000 
_cell_angle_beta  109.104 
_cell_angle_gamma  90.000 
 
_shelx_F_squared_multiplier     1.000 
 
loop_ 
 _refln_index_h 
 _refln_index_k 
 _refln_index_l 
 _refln_F_squared_calc 
 _refln_F_squared_meas 
 _refln_F_squared_sigma 
 _refln_observed_status 
   2   0   0      331.52      329.13      9.00 o 
   3   0   0     5817.72     5566.42     49.56 o 
   4   0   0        0.00        1.39      1.74 o 
   5   0   0     1514.05     1383.26     20.06 o 
   6   0   0      667.75      607.12     13.29 o 
   7   0   0        1.30        1.93      1.87 o 
   8   0   0     3810.96     3976.84     47.38 o 
   9   0   0      295.67      281.50     10.97 o 
  10   0   0      860.69      909.83     20.98 o 
  11   0   0       63.36       50.69     10.60 o 
  12   0   0        1.42        0.46      4.58 o 
  13   0   0       22.22       22.67      8.46 o 
  14   0   0        3.40       -0.41      5.65 o 
  15   0   0       13.53       16.00      8.71 o 
   1   1   0     2035.31     1857.38     14.80 o 
   2   1   0     6273.27     5941.75     52.15 o 
   3   1   0      491.87      472.37     10.34 o 
   4   1   0      298.93      263.62      5.79 o 
   5   1   0      198.61      176.38      5.21 o 
   6   1   0        0.58        0.69      1.25 o 
   7   1   0      118.59      111.65      4.92 o 
   8   1   0      298.78      290.62      8.22 o 
   9   1   0      161.35      173.84      6.15 o 
  10   1   0        4.69        3.29      2.29 o 
  11   1   0        0.91        1.99      2.39 o 
  12   1   0       78.43       84.30      9.62 o 
  13   1   0       11.78        7.49      4.37 o 
  14   1   0        1.49        2.75      4.19 o 
  15   1   0        0.56       -4.22      4.64 o 
   0   2   0     4493.18     4175.42     39.02 o 
   1   2   0     3546.14     3120.12     21.90 o 
   2   2   0     5470.03     5095.87     32.86 o 
   3   2   0      489.10      503.73     10.11 o 
   4   2   0      190.12      168.74      5.40 o 
   5   2   0      259.47      292.99      7.09 o 
   6   2   0      373.88      360.27      8.44 o 
   7   2   0        2.71        0.31      1.49 o 
   8   2   0       46.51       49.80      4.06 o 
   9   2   0        1.26       -0.22      2.20 o 
  10   2   0        9.70        5.88      3.85 o 
  11   2   0       74.98       79.98      8.18 o 
  12   2   0       67.15       80.25      7.29 o 
  13   2   0        5.48        6.46      4.25 o 
  14   2   0        9.71       16.03      6.03 o 
  15   2   0       12.52        5.62      5.06 o 
   1   3   0     1561.92     1475.76     16.80 o 
   2   3   0      645.27      617.75      8.74 o 
   3   3   0      232.37      226.79      6.39 o 
   4   3   0     4983.64     5116.93     43.61 o 
   5   3   0      199.92      164.53      7.49 o 
   6   3   0       77.30       86.21      5.07 o 
   7   3   0       12.70        8.57      2.17 o 
   8   3   0        0.42        1.86      2.59 o 
   9   3   0      249.48      231.71     16.57 o 
  10   3   0       15.61       17.60     11.64 o 
  11   3   0        5.35        7.84      4.23 o 
  12   3   0      557.80      630.17     40.56 o 
  13   3   0       72.14       65.20      9.17 o 
  14   3   0       32.05       22.15      7.72 o 
  15   3   0        5.17        4.30      5.55 o 
   0   4   0      681.51      652.23     30.28 o 
   1   4   0      404.50      373.87      8.84 o 
   2   4   0     1640.75     1622.43     17.24 o 
   3   4   0       42.64       35.24      2.91 o 
   4   4   0      335.05      326.95      8.82 o 
   5   4   0       44.82       45.55      3.97 o 
   6   4   0      507.88      471.69     11.16 o 
   7   4   0       31.98       31.70      3.73 o 
   8   4   0      114.84      107.04      8.94 o 
   9   4   0       25.48       31.09      5.75 o 
  10   4   0      358.29      338.69     21.41 o 
  11   4   0        0.39        2.87      3.76 o 
  12   4   0      261.54      257.53     20.59 o 
  13   4   0        2.12       -1.30      4.07 o 
  14   4   0       15.35       21.96      9.27 o 
   1   5   0      247.46      224.45      6.76 o 
   2   5   0       25.12       32.15      3.27 o 
   3   5   0        6.80        9.15      2.22 o 
   4   5   0        0.79       -0.83      1.68 o 
   5   5   0      154.18      165.97      7.29 o 
   6   5   0      165.03      153.09      7.09 o 
   7   5   0      131.99      136.43     10.07 o 
   8   5   0      140.13      133.98     10.35 o 
   9   5   0        4.60        4.84      3.91 o 
  10   5   0       10.22        7.33      4.89 o 
  11   5   0        0.08        0.53      3.43 o 
  12   5   0        0.07        2.64      4.42 o 
  13   5   0        0.33        2.33      5.15 o 
   0   6   0      376.38      356.29     13.16 o 
   1   6   0        1.57        1.98      2.50 o 
   2   6   0      250.11      212.54      7.38 o 
   3   6   0       44.39       51.00      4.39 o 
   4   6   0       18.36       12.99      4.23 o 
   5   6   0        3.93        2.70      2.37 o 
   6   6   0        6.36        4.92      3.33 o 
   7   6   0       15.97       13.73      6.68 o 
   8   6   0      194.65      177.24     24.41 o 
   9   6   0       90.91       92.71     10.06 o 
  10   6   0        5.15        1.11      4.05 o 
  11   6   0        4.81        2.15      4.66 o 
  12   6   0        0.53       -3.65      4.23 o 
   1   7   0       55.81       69.17      5.41 o 
   2   7   0      210.89      215.62      8.20 o 
   3   7   0       46.01       46.43      4.62 o 
   4   7   0       22.81       20.16      3.64 o 
   5   7   0       49.10       56.55      6.09 o 
   6   7   0       21.62       11.02      6.11 o 
   7   7   0        0.11       -0.21      3.43 o 
   8   7   0        4.93        5.08      4.70 o 
   9   7   0       12.00       12.60      5.57 o 
  10   7   0       15.14       13.81      6.29 o 
  11   7   0        0.51       -1.53      4.29 o 
   0   8   0       42.53       55.02      7.59 o 
   1   8   0        0.09        0.78      2.56 o 
   2   8   0        2.19        3.45      2.84 o 
   3   8   0       79.02       69.99      6.06 o 
   4   8   0       90.92      110.90      7.26 o 
   5   8   0       85.60       93.76     22.16 o 
   6   8   0        0.87        1.41      4.23 o 
   7   8   0       16.09       13.61      6.23 o 
   8   8   0       20.51       10.62      6.60 o 
   9   8   0       27.80       28.47      8.10 o 
   1   9   0       25.53       27.18      5.83 o 
   2   9   0       68.79       73.10      6.78 o 
   3   9   0        0.03       -3.00      3.00 o 
   4   9   0        6.23        2.63      4.73 o 
   5   9   0       27.23       20.52     10.64 o 
   6   9   0       26.06       17.56     14.40 o 
 -15   1   1        1.61        6.37      5.21 o 
 -14   1   1       23.49       19.56      5.84 o 
 -13   1   1      134.40      150.67     15.08 o 
 -12   1   1       41.69       42.12      7.17 o 
 -11   1   1      290.74      296.67     10.75 o 
 -10   1   1        1.52        2.95      2.31 o 
  -9   1   1       37.92       43.56      3.47 o 
  -8   1   1       23.88       32.19      4.30 o 
  -7   1   1        2.78        2.66      1.52 o 
  -6   1   1      210.10      237.76      6.13 o 
  -5   1   1      162.74      146.04      4.34 o 
  -4   1   1      232.23      214.98      4.71 o 
  -3   1   1      429.44      387.94      8.99 o 
  -2   1   1      322.10      266.65      7.79 o 
  -1   1   1     1858.34     1661.35     16.54 o 
   0   1   1     5505.81     5527.25     57.06 o 
   1   1   1     3291.78     3029.92     19.81 o 
   2   1   1     3737.09     3413.82     45.59 o 
   3   1   1     2354.62     2259.97     21.08 o 
   4   1   1      385.01      367.46      8.04 o 
   5   1   1        1.85        0.68      1.17 o 
   6   1   1       33.52       39.53      3.23 o 
   7   1   1        0.56        0.25      1.48 o 
   8   1   1      329.75      333.21      9.24 o 
   9   1   1      299.38      322.08      8.55 o 
  10   1   1       13.30        9.32      3.04 o 
  11   1   1      168.25      168.66      8.89 o 
  12   1   1       54.66       42.86      7.62 o 
  13   1   1       67.96       64.10      9.19 o 
  14   1   1       47.75       51.01      8.94 o 
  15   1   1        1.49        1.98      4.31 o 
 -15   2   1        1.45        6.58      5.16 o 
 -14   2   1        0.79       -2.08      4.81 o 
 -13   2   1      107.08      110.09     11.34 o 
 -12   2   1       94.55      109.04      9.25 o 
 -11   2   1        0.71       -0.09      2.52 o 
 -10   2   1        0.92       -0.25      2.47 o 
  -9   2   1        2.26        2.13      2.67 o 
  -8   2   1        1.78        1.68      1.60 o 
  -7   2   1      212.27      204.25      7.60 o 
  -6   2   1       36.66       42.77      3.00 o 
  -5   2   1       37.36       30.10      2.47 o 
  -4   2   1      195.99      193.20      4.97 o 
  -3   2   1     3525.59     3200.13     27.14 o 
  -2   2   1        8.64        8.91      1.35 o 
  -1   2   1     5775.58     5308.53     33.48 o 
   0   2   1     6869.74     5688.16    346.20 o 
   1   2   1      411.78      407.76      8.61 o 
   2   2   1      112.71       96.05      3.10 o 
   3   2   1       36.01       38.96      2.74 o 
   4   2   1      638.99      627.16     10.63 o 
   5   2   1       38.31       35.92      3.11 o 
   6   2   1      211.17      191.78      6.48 o 
   7   2   1      561.62      522.54     11.65 o 
   8   2   1       66.41       74.70      4.97 o 
   9   2   1      238.29      252.43      8.82 o 
  10   2   1      126.70      127.55      9.25 o 
  11   2   1        3.31        0.78      3.20 o 
  12   2   1       62.58       64.28      6.85 o 
  13   2   1        6.92        5.52      5.20 o 
  14   2   1       55.59       74.51     10.38 o 
  15   2   1        2.61       -0.17      5.04 o 
 -15   3   1       33.43       39.31     10.67 o 
 -14   3   1       70.44       89.92     11.31 o 
 -13   3   1        0.88        6.01      6.47 o 
 -12   3   1       39.92       48.63      7.58 o 
 -11   3   1        2.96        1.62      3.46 o 
 -10   3   1      131.80      107.76     12.25 o 
  -9   3   1      116.70      122.53     12.71 o 
  -8   3   1       91.79       95.17      7.73 o 
  -7   3   1       20.72       15.46      2.41 o 
  -6   3   1       45.82       44.06      3.42 o 
  -5   3   1      396.52      352.77      8.16 o 
  -4   3   1       70.93       65.91      3.66 o 
  -3   3   1      258.66      262.74      6.57 o 
  -2   3   1      241.23      211.53      6.51 o 
  -1   3   1      510.81      455.49      7.34 o 
   0   3   1      985.23      907.85     10.88 o 
   1   3   1       20.48       18.79      1.97 o 
   2   3   1        0.33        1.53      1.11 o 
   3   3   1      264.60      262.87      7.12 o 
   4   3   1        8.75        9.44      2.04 o 
   5   3   1      292.67      314.69      8.35 o 
   6   3   1       50.29       45.74      3.93 o 
   7   3   1       52.94       52.93      4.34 o 
   8   3   1       18.98       24.69      3.46 o 
   9   3   1       49.56       47.02      8.56 o 
  10   3   1       16.50       15.09      4.72 o 
  11   3   1      146.83      144.88     11.42 o 
  12   3   1        0.11        0.18      3.90 o 
  13   3   1       16.43       11.79      5.32 o 
  14   3   1       16.13       12.96      6.16 o 
 -14   4   1       33.36       28.33      9.99 o 
 -13   4   1       35.51       36.32      7.56 o 
 -12   4   1      194.44      214.39     19.87 o 
 -11   4   1        0.22       -0.02      3.51 o 
 -10   4   1       17.61       17.09      4.88 o 
  -9   4   1        3.66        1.90      3.02 o 
  -8   4   1       13.92        7.79      3.55 o 
  -7   4   1        7.95        1.82      2.63 o 
  -6   4   1      149.90      143.05      6.04 o 
  -5   4   1      533.11      545.52     11.57 o 
  -4   4   1      779.48      912.75     14.78 o 
  -3   4   1      157.05      146.58      5.61 o 
  -2   4   1       72.94       75.32      3.72 o 
  -1   4   1      110.16      131.47      6.64 o 
   0   4   1      833.97      822.76     14.92 o 
   1   4   1        9.80       13.88      2.14 o 
   2   4   1     2137.51     2155.27     26.16 o 
   3   4   1     1585.08     1636.77     17.96 o 
   4   4   1      810.05      819.12     14.60 o 
   5   4   1       12.26       11.16      2.51 o 
   6   4   1      118.13      129.37      6.13 o 
   7   4   1       49.54       49.69      4.59 o 
   8   4   1      171.62      158.23     10.10 o 
   9   4   1        7.48        5.10      3.47 o 
  10   4   1      759.00      777.42     32.60 o 
  11   4   1      185.36      169.63     12.50 o 
  12   4   1      128.78      116.09     11.17 o 
  13   4   1       37.61       38.73      8.19 o 
  14   4   1       15.97       13.31      6.01 o 
 -13   5   1       21.73       17.80      6.18 o 
 -12   5   1       31.26       25.58      6.55 o 
 -11   5   1       35.23       32.22      6.86 o 
 -10   5   1      114.83       99.12      9.91 o 
  -9   5   1      362.37      376.41     16.44 o 
  -8   5   1       10.80       11.47      4.17 o 
  -7   5   1       29.62       11.27      5.23 o 
  -6   5   1       33.48       42.73      4.37 o 
  -5   5   1       12.71       11.05      2.63 o 
  -4   5   1        9.90       13.75      3.34 o 
  -3   5   1      367.63      320.73      7.99 o 
  -2   5   1      388.26      401.83      8.88 o 
  -1   5   1      236.85      225.89      6.75 o 
   0   5   1       16.20       11.48      2.38 o 
   1   5   1     1188.55     1125.82     17.44 o 
   2   5   1      538.60      531.58     10.44 o 
   3   5   1      201.65      196.77      6.67 o 
   4   5   1        8.46       11.36      2.75 o 
   5   5   1       19.39       16.44      4.38 o 
   6   5   1       10.79       10.12      2.93 o 
   7   5   1        2.60        5.51      3.25 o 
   8   5   1        9.16        1.62      3.90 o 
   9   5   1       24.62       27.68      6.19 o 
  10   5   1       35.21       28.18      6.24 o 
  11   5   1        7.03       -0.66      4.02 o 
  12   5   1       22.25       20.01      6.63 o 
  13   5   1       16.92       16.36      6.48 o 
 -12   6   1        1.37        2.66      4.68 o 
 -11   6   1       21.50       26.73      6.94 o 
 -10   6   1       36.78       33.82      9.35 o 
  -9   6   1        4.91        2.19      4.18 o 
  -8   6   1       27.05       13.88      4.84 o 
  -7   6   1       28.85       23.06      5.72 o 
  -6   6   1       21.11       27.87      5.92 o 
  -5   6   1       69.76       66.17      5.69 o 
  -4   6   1        6.37        6.09      2.44 o 
  -3   6   1      204.27      208.83      7.26 o 
  -2   6   1       13.82       14.84      2.91 o 
  -1   6   1      333.13      338.00      9.04 o 
   0   6   1      185.29      182.11      8.12 o 
   1   6   1        5.81        4.73      2.53 o 
   2   6   1      644.61      641.76     12.81 o 
   3   6   1        0.12        1.23      1.81 o 
   4   6   1       71.66       85.86      6.31 o 
   5   6   1        0.05        2.31      2.23 o 
   6   6   1       42.85       35.96     13.76 o 
   7   6   1        5.17        4.36      3.69 o 
   8   6   1       59.94       57.80     10.75 o 
   9   6   1        8.14        4.40      4.33 o 
  10   6   1       17.90       23.63      6.57 o 
  11   6   1        6.81        3.06      4.93 o 
  12   6   1        4.67       13.33      6.22 o 
 -11   7   1        8.48       12.07      6.06 o 
 -10   7   1        0.00       -0.09      4.03 o 
  -9   7   1       12.47        5.32      4.74 o 
  -8   7   1      126.04      113.36     11.87 o 
  -7   7   1       14.79        9.27      4.60 o 
  -6   7   1        4.67        3.73      4.11 o 
  -5   7   1       56.57       59.19      8.54 o 
  -4   7   1        8.41       10.49      2.93 o 
  -3   7   1      316.01      323.66      9.95 o 
  -2   7   1      953.36      910.38     16.27 o 
  -1   7   1      131.16      125.94      6.71 o 
   0   7   1     1829.61     1915.24     30.12 o 
   1   7   1      167.79      178.97      7.65 o 
   2   7   1      126.56      132.13      6.92 o 
   3   7   1       28.23       35.65      4.45 o 
   4   7   1       14.11       13.37      4.48 o 
   5   7   1       38.17       41.65      5.50 o 
   6   7   1       34.21       20.09      5.85 o 
   7   7   1       14.49        9.22      5.10 o 
   8   7   1      219.33      184.13     13.70 o 
   9   7   1       10.60        9.14      6.01 o 
  10   7   1       18.24       18.57      6.81 o 
  -9   8   1        2.03        2.24      5.38 o 
  -8   8   1        0.51        1.23      5.06 o 
  -7   8   1       77.17       89.46     11.44 o 
  -6   8   1        5.20        0.68      3.97 o 
  -5   8   1        5.87        5.12      4.56 o 
  -4   8   1      252.32      243.18     11.43 o 
  -3   8   1        9.15        8.63      3.17 o 
  -2   8   1        0.34        1.49      4.32 o 
  -1   8   1       33.55       39.00      4.96 o 
   0   8   1        5.28        3.32      2.69 o 
   1   8   1        0.07       -2.11      2.35 o 
   2   8   1        6.38        3.10      2.77 o 
   3   8   1       14.79       12.60      3.53 o 
   4   8   1       72.14       78.85      7.72 o 
   5   8   1        4.13        0.65      4.15 o 
   6   8   1       82.39       61.25      9.57 o 
   7   8   1       13.38       12.93      5.71 o 
   8   8   1       27.02       20.42      7.38 o 
   9   8   1        0.24        0.98      5.47 o 
  -6   9   1       11.37        2.87      5.19 o 
  -5   9   1       23.93       12.81      6.10 o 
  -4   9   1       24.96       28.36     12.12 o 
  -3   9   1        0.21        0.98      3.07 o 
  -2   9   1       84.48       98.29     10.40 o 
  -1   9   1       16.06       16.23      4.20 o 
   0   9   1       47.34       60.33      6.20 o 
   1   9   1       22.72       14.32      3.96 o 
   2   9   1        1.60        3.31      3.26 o 
   3   9   1        0.08        4.05      3.18 o 
   4   9   1        4.30        5.10      4.95 o 
   5   9   1        2.39       -4.29      4.68 o 
   6   9   1        0.11       -0.24     10.19 o 
 -16   0   2        3.19        3.46      7.74 o 
 -15   0   2       30.33       33.67     10.75 o 
 -14   0   2       13.13        5.91      6.67 o 
 -13   0   2        1.14        5.30      5.65 o 
 -12   0   2       69.19       71.13     12.79 o 
 -11   0   2      625.83      631.91     29.08 o 
 -10   0   2      281.73      290.25     18.40 o 
  -9   0   2      938.68      855.71     18.04 o 
  -8   0   2       65.04       64.18      4.94 o 
  -7   0   2       69.22       66.85      4.66 o 
  -6   0   2      306.34      311.89      8.47 o 
  -5   0   2        0.09       -0.91      0.91 o 
  -4   0   2       10.09        9.14      1.64 o 
  -3   0   2    20314.88    21650.26    226.64 o 
  -2   0   2    20143.76    20619.76    236.15 o 
   2   0   2       41.85       46.73      4.43 o 
   4   0   2      172.21      149.97      6.07 o 
   5   0   2      347.50      347.41     10.09 o 
   6   0   2      822.85      865.28     18.82 o 
   7   0   2       10.84       12.04      3.22 o 
   8   0   2     1044.17     1073.74     22.13 o 
   9   0   2      243.29      219.21     10.24 o 
  10   0   2      384.38      380.79     14.22 o 
  11   0   2      271.82      269.48     19.73 o 
  12   0   2       44.62       37.45     10.19 o 
  13   0   2       14.69       11.21      7.13 o 
  14   0   2       20.39        6.62      7.18 o 
  15   0   2       12.52       12.23      8.66 o 
 -16   1   2       11.73       12.25      6.12 o 
 -15   1   2        2.64        4.60      5.12 o 
 -14   1   2       25.99       16.59      5.67 o 
 -13   1   2       38.28       36.00      7.14 o 
 -12   1   2       77.87       85.62     10.93 o 
 -11   1   2        6.71        3.61      2.91 o 
 -10   1   2      185.77      192.83      8.19 o 
  -9   1   2        3.28        4.11      2.18 o 
  -8   1   2     1130.96     1153.17     14.36 o 
  -7   1   2     2079.76     2035.03     29.69 o 
  -6   1   2     1219.62     1238.74     14.62 o 
  -5   1   2      243.07      259.79      8.17 o 
  -4   1   2       22.85       22.35      2.49 o 
  -3   1   2     3477.64     3265.13     65.08 o 
  -2   1   2      180.78      190.22      5.01 o 
   0   1   2     6203.45     6029.88     56.41 o 
   1   1   2    19059.64    19023.12    111.07 o 
   2   1   2     2270.43     2177.62     20.08 o 
   3   1   2      750.68      668.09     10.65 o 
   4   1   2     5124.36     5028.87     61.12 o 
   5   1   2      131.36      132.79      5.09 o 
   6   1   2      355.02      369.13      9.60 o 
   7   1   2       63.24       55.71      5.07 o 
   8   1   2        4.74        0.63      1.76 o 
   9   1   2        0.01        0.70      1.76 o 
  10   1   2       60.56       56.82      4.66 o 
  11   1   2       44.43       44.38      8.93 o 
  12   1   2       30.94       41.10      7.45 o 
  13   1   2       35.20       39.56      7.80 o 
  14   1   2       32.32       18.19      6.38 o 
  15   1   2        1.66       -1.48      4.28 o 
 -15   2   2        8.08        9.98      5.88 o 
 -14   2   2       16.00       12.80     12.35 o 
 -13   2   2        2.25        2.70      3.81 o 
 -12   2   2       49.98       56.73      8.27 o 
 -11   2   2       21.40       19.24      3.87 o 
 -10   2   2       29.56       35.67      5.53 o 
  -9   2   2        9.70        3.56      2.70 o 
  -8   2   2       39.75       41.20      5.58 o 
  -7   2   2       19.60       21.47      2.28 o 
  -6   2   2      374.88      392.88      7.34 o 
  -5   2   2     1021.77     1040.74     12.76 o 
  -4   2   2       86.57       81.49      3.02 o 
  -3   2   2      188.88      149.34      4.58 o 
  -2   2   2    10139.54     9512.32     55.77 o 
  -1   2   2       47.11       50.33      2.25 o 
   0   2   2     8777.20     8649.68     64.34 o 
   1   2   2      360.01      334.30      6.19 o 
   2   2   2     3731.37     3604.07     36.43 o 
   3   2   2     1015.40      989.25     15.92 o 
   4   2   2       60.51       53.41      3.60 o 
   5   2   2      246.00      258.28      7.45 o 
   6   2   2        3.90        5.96      2.01 o 
   7   2   2      235.50      237.01      8.01 o 
   8   2   2       16.67       13.09      4.29 o 
   9   2   2       45.28       48.24      4.73 o 
  10   2   2       59.23       58.74      7.19 o 
  11   2   2      145.61      173.63     15.34 o 
  12   2   2      118.41      129.24      9.03 o 
  13   2   2        0.05       -1.42      4.07 o 
  14   2   2        7.30        5.21      4.81 o 
 -15   3   2       55.86       58.98      9.96 o 
 -14   3   2      205.75      227.01     16.36 o 
 -13   3   2      111.17      133.00     12.08 o 
 -12   3   2       15.36        7.12      4.05 o 
 -11   3   2      104.52       98.72      9.12 o 
 -10   3   2        0.25        0.73      2.77 o 
  -9   3   2       55.90       49.11     12.36 o 
  -8   3   2      149.89      157.84      9.12 o 
  -7   3   2      721.79      732.90     12.17 o 
  -6   3   2     2323.58     2288.35     24.52 o 
  -5   3   2      652.86      600.91     10.32 o 
  -4   3   2     2547.91     2550.50     25.26 o 
  -3   3   2       83.70       86.74      3.89 o 
  -2   3   2      725.61      617.41      8.62 o 
  -1   3   2       78.82       75.67      3.77 o 
   0   3   2       70.97       65.94      3.14 o 
   1   3   2      189.72      247.06      8.21 o 
   2   3   2     2657.26     2726.42     22.89 o 
   3   3   2       49.10       50.43      3.58 o 
   4   3   2      899.16      885.17     14.43 o 
   5   3   2       73.40       73.70      4.62 o 
   6   3   2        3.39        2.63      1.87 o 
   7   3   2       34.49       40.97      4.16 o 
   8   3   2       50.78       45.98      4.63 o 
   9   3   2       31.81       35.18      6.00 o 
  10   3   2      496.71      513.62     18.79 o 
  11   3   2        8.48        4.59      4.07 o 
  12   3   2      388.46      415.57     18.91 o 
  13   3   2        6.57        3.62      3.84 o 
  14   3   2        0.10       -0.52      4.28 o 
 -14   4   2       62.68       74.18     14.72 o 
 -13   4   2        0.63        5.74      4.63 o 
 -12   4   2       61.72       81.42     21.12 o 
 -11   4   2      115.50      113.63     10.22 o 
 -10   4   2       22.25       20.88      5.21 o 
  -9   4   2       92.72       90.02     12.59 o 
  -8   4   2        0.53       -0.74      2.29 o 
  -7   4   2       52.82       47.19      6.07 o 
  -6   4   2       89.31       83.95      4.75 o 
  -5   4   2       19.94       31.36      3.26 o 
  -4   4   2     1972.39     1926.13     22.97 o 
  -3   4   2      815.54      710.65     13.26 o 
  -2   4   2      177.65      189.28      5.47 o 
  -1   4   2      536.82      485.69      8.75 o 
   0   4   2      281.31      289.52      6.94 o 
   1   4   2      475.32      463.00      8.77 o 
   2   4   2      173.96      186.26      6.23 o 
   3   4   2      207.44      191.96      5.88 o 
   4   4   2        3.90        7.90      2.29 o 
   5   4   2      307.60      325.55      9.48 o 
   6   4   2       76.40       69.39      5.06 o 
   7   4   2       63.83       58.57      5.11 o 
   8   4   2       69.12       74.62     11.03 o 
   9   4   2      291.33      316.13     29.74 o 
  10   4   2      104.95       98.72      9.88 o 
  11   4   2      143.53      147.90     11.94 o 
  12   4   2        0.00        1.56      4.04 o 
  13   4   2        0.24       -0.40      4.16 o 
 -14   5   2       10.06        3.12      5.08 o 
 -13   5   2        0.47       -3.46      4.00 o 
 -12   5   2       16.16       12.75      5.35 o 
 -11   5   2       14.34       16.84      5.47 o 
 -10   5   2        5.09        6.30      4.07 o 
  -9   5   2      226.88      246.53     13.36 o 
  -8   5   2      264.04      264.05     13.32 o 
  -7   5   2      267.55      280.64     13.20 o 
  -6   5   2       41.65       37.90      5.97 o 
  -5   5   2        8.30        6.04      2.38 o 
  -4   5   2       18.06       10.93      2.65 o 
  -3   5   2       27.48       28.88      3.09 o 
  -2   5   2        8.72       14.01      2.52 o 
  -1   5   2      172.29      167.44      5.92 o 
   0   5   2      111.88      115.14      5.12 o 
   1   5   2        8.52        5.30      1.92 o 
   2   5   2        2.60        4.37      1.85 o 
   3   5   2       37.52       41.38      4.76 o 
   4   5   2      116.17      130.67      7.87 o 
   5   5   2        0.78        1.13      2.04 o 
   6   5   2      156.18      174.07      7.96 o 
   7   5   2        2.92        0.07      2.90 o 
   8   5   2        9.28        6.67      4.07 o 
   9   5   2       60.47       59.01     12.00 o 
  10   5   2        0.21       -1.62      3.64 o 
  11   5   2       17.86       15.13      5.80 o 
  12   5   2        1.67        6.32      4.92 o 
  13   5   2       17.49       13.51      6.38 o 
 -13   6   2        0.72        2.29      6.50 o 
 -12   6   2        0.45       -4.11      4.18 o 
 -11   6   2       20.14       13.53      5.70 o 
 -10   6   2       21.27       19.85      5.78 o 
  -9   6   2        3.36        1.34      3.47 o 
  -8   6   2       14.95        9.73      4.26 o 
  -7   6   2       47.62       41.10      6.91 o 
  -6   6   2       52.54       54.40      7.65 o 
  -5   6   2        0.02       -0.63      2.01 o 
  -4   6   2       14.69       12.61      3.54 o 
  -3   6   2      169.86      169.48      6.63 o 
  -2   6   2      382.87      372.53      9.48 o 
  -1   6   2       61.49       54.67      4.41 o 
   0   6   2     1012.86     1020.54     16.24 o 
   1   6   2       87.28       87.14      5.33 o 
   2   6   2      427.03      428.37     10.49 o 
   3   6   2      161.60      165.50      6.78 o 
   4   6   2        9.68        3.57      2.53 o 
   5   6   2        0.09        0.48      2.31 o 
   6   6   2      103.69       90.23      6.71 o 
   7   6   2        0.12        2.38      3.68 o 
   8   6   2        3.72        6.98      4.31 o 
   9   6   2        6.85       13.44      5.33 o 
  10   6   2        3.06        0.40      4.25 o 
  11   6   2        1.37        3.66      4.56 o 
  12   6   2        0.39        4.50      5.15 o 
 -11   7   2       11.77        9.85      5.99 o 
 -10   7   2        9.43        3.87      5.20 o 
  -9   7   2        2.74        3.48      4.33 o 
  -8   7   2       12.15       13.30      5.31 o 
  -7   7   2       12.49        3.37      5.80 o 
  -6   7   2       50.69       55.77      8.97 o 
  -5   7   2       68.02       71.23      9.13 o 
  -4   7   2      158.85      162.32      7.32 o 
  -3   7   2      212.68      212.53      8.13 o 
  -2   7   2        5.79        9.84      3.18 o 
  -1   7   2        4.84        2.08      2.52 o 
   0   7   2      291.29      288.86      9.46 o 
   1   7   2       37.23       25.59      5.05 o 
   2   7   2      460.67      440.68     13.79 o 
   3   7   2        1.53       -0.35      2.21 o 
   4   7   2       32.20       32.39      5.02 o 
   5   7   2       12.87       13.73      3.84 o 
   6   7   2       16.86       15.78      5.45 o 
   7   7   2        4.10        1.53      4.29 o 
   8   7   2        5.67       -1.36      4.41 o 
   9   7   2        6.85        6.57      6.19 o 
  10   7   2       11.37        1.87      5.20 o 
  -9   8   2        9.87        9.36      6.06 o 
  -8   8   2        0.13        2.02      5.02 o 
  -7   8   2        1.79        2.48      4.80 o 
  -6   8   2       58.58       67.31     12.10 o 
  -5   8   2       47.19       46.88      8.95 o 
  -4   8   2        1.05        3.35      3.52 o 
  -3   8   2        9.45        4.30      3.03 o 
  -2   8   2        6.33        6.24      2.96 o 
  -1   8   2        2.27        0.88      2.52 o 
   0   8   2       48.93       33.47      8.03 o 
   1   8   2       37.13       33.87      4.67 o 
   2   8   2        0.14       -0.06      2.62 o 
   3   8   2       77.51       79.29      6.32 o 
   4   8   2       10.35        3.75      3.52 o 
   5   8   2       24.82       19.98      6.37 o 
   6   8   2        0.85       -1.90      4.57 o 
   7   8   2       20.52       16.06      6.26 o 
   8   8   2       16.31       11.34      6.46 o 
  -7   9   2        1.70       -0.74      5.30 o 
  -6   9   2        1.05        1.99      5.21 o 
  -5   9   2        0.20        1.69      4.45 o 
  -4   9   2       39.10       19.04     11.49 o 
  -3   9   2       55.77       58.45      7.27 o 
  -2   9   2        7.47        8.91      3.95 o 
  -1   9   2      134.77      146.89      8.52 o 
   0   9   2        1.24        4.94      3.40 o 
   1   9   2        0.62        0.06      2.96 o 
   2   9   2        9.35        8.60      3.57 o 
   3   9   2        3.70        0.41      3.08 o 
   4   9   2       17.49       11.46      6.47 o 
   5   9   2       60.85       43.18      8.76 o 
   6   9   2        0.07        4.40      5.71 o 
 -16   1   3        0.14       -2.64      4.94 o 
 -15   1   3        0.60       -2.44      4.27 o 
 -14   1   3        5.75        6.26      5.04 o 
 -13   1   3       62.11       78.03      9.68 o 
 -12   1   3        8.64        8.26      4.28 o 
 -11   1   3       92.14       92.56      9.07 o 
 -10   1   3       54.63       61.12      5.19 o 
  -9   1   3       72.41       79.52      5.38 o 
  -8   1   3       10.41        9.92      1.72 o 
  -7   1   3       67.18       74.68      3.29 o 
  -6   1   3      249.83      284.21      8.94 o 
  -5   1   3       11.00       18.71      4.25 o 
  -4   1   3        0.04        0.85      1.15 o 
  -3   1   3    14915.96    15296.37    219.59 o 
  -2   1   3     8942.60     8730.44     82.49 o 
   1   1   3     5325.47     4988.50     37.32 o 
   2   1   3     5594.27     5184.26     58.01 o 
   3   1   3     1407.52     1303.95     15.76 o 
   4   1   3       28.70       30.82      2.81 o 
   5   1   3      687.75      653.75     12.03 o 
   6   1   3      268.69      321.43      8.79 o 
   7   1   3      101.02       80.95      6.07 o 
   8   1   3      377.28      375.41     10.56 o 
   9   1   3       33.28       29.98      3.62 o 
  10   1   3       31.69       37.10      4.15 o 
  11   1   3        6.83        6.43      3.15 o 
  12   1   3        9.74       11.89      3.94 o 
  13   1   3        3.91        2.08      3.81 o 
  14   1   3        8.71        7.99      5.29 o 
 -16   2   3        0.20       -0.61      4.98 o 
 -15   2   3       37.16       43.86      8.80 o 
 -14   2   3        5.84        5.64      4.75 o 
 -13   2   3        6.44        0.96      5.91 o 
 -12   2   3      103.11      101.04     11.13 o 
 -11   2   3       55.11       57.44      5.73 o 
 -10   2   3       16.92       16.82      4.25 o 
  -9   2   3       32.48       31.09      4.81 o 
  -8   2   3       69.04       85.39      8.64 o 
  -7   2   3       36.13       29.08      4.19 o 
  -6   2   3       75.33       97.00      6.14 o 
  -5   2   3      141.83      159.38      6.70 o 
  -4   2   3       14.96       20.00      2.87 o 
  -3   2   3       65.16       71.84      2.94 o 
  -2   2   3     9528.09     9124.32     63.68 o 
  -1   2   3     5612.90     5278.28     33.77 o 
   0   2   3     1815.09     1763.01     14.89 o 
   1   2   3      189.97      145.36      3.79 o 
   2   2   3       90.80       69.86      3.42 o 
   3   2   3      392.11      353.58      8.00 o 
   4   2   3      471.32      415.65      9.31 o 
   5   2   3       34.34       33.23      3.37 o 
   6   2   3      119.46       97.41      5.34 o 
   7   2   3        8.92        8.98      2.52 o 
   8   2   3      282.82      270.37      9.28 o 
   9   2   3        2.53        0.87      2.19 o 
  10   2   3      336.56      334.62     14.70 o 
  11   2   3      185.25      192.55     14.14 o 
  12   2   3       19.02       12.36      4.60 o 
  13   2   3       14.35       14.66      7.28 o 
  14   2   3        3.61       10.61      5.70 o 
 -15   3   3        0.03        2.87      4.98 o 
 -14   3   3       32.17       35.77      8.03 o 
 -13   3   3       56.44       49.00      8.21 o 
 -12   3   3       22.96       16.80      5.00 o 
 -11   3   3       14.60       14.96      5.50 o 
 -10   3   3       15.55       14.93      4.16 o 
  -9   3   3        3.00        1.19      2.56 o 
  -8   3   3        2.10        0.01      2.08 o 
  -7   3   3      205.35      195.45      9.50 o 
  -6   3   3      327.58      332.40      8.03 o 
  -5   3   3      408.55      367.13      7.62 o 
  -4   3   3     2071.68     1969.14     20.99 o 
  -3   3   3      134.74      117.27      4.39 o 
  -2   3   3       23.49       26.78      2.16 o 
   0   3   3      168.65      155.25      4.56 o 
   1   3   3       13.15       13.92      1.88 o 
   2   3   3       28.90       27.11      2.43 o 
   3   3   3      846.67      847.03     13.90 o 
   4   3   3     1374.54     1393.19     19.50 o 
   5   3   3        3.08        2.03      1.70 o 
   6   3   3       40.87       46.93      4.29 o 
   7   3   3        0.01        2.90      2.10 o 
   8   3   3        9.65        7.20      3.09 o 
   9   3   3      432.94      487.51     17.64 o 
  10   3   3        3.51        3.36      4.69 o 
  11   3   3      126.41      125.96     10.95 o 
  12   3   3       92.18       92.18     10.31 o 
  13   3   3        0.03       -0.23      3.46 o 
  14   3   3        5.12        2.37      5.76 o 
 -15   4   3      147.19      191.33     21.91 o 
 -14   4   3       31.14       16.91      8.66 o 
 -13   4   3        2.64        2.63      4.15 o 
 -12   4   3      173.56      194.04     31.49 o 
 -11   4   3       10.45        8.10      6.62 o 
 -10   4   3       26.78       28.28      5.80 o 
  -9   4   3      194.36      174.15     10.57 o 
  -8   4   3      470.95      452.73     24.38 o 
  -7   4   3     1077.61     1102.97     32.69 o 
  -6   4   3       97.37      104.07      4.96 o 
  -5   4   3      115.54      101.31      4.90 o 
  -4   4   3     1496.18     1399.25     24.60 o 
  -3   4   3      155.67      147.09      4.87 o 
  -2   4   3        0.73        1.07      1.24 o 
   0   4   3      134.89      126.86      4.80 o 
   1   4   3     2162.20     2342.84     26.48 o 
   2   4   3      698.70      717.72     11.41 o 
   3   4   3       46.00       38.02      3.22 o 
   4   4   3        0.03        1.97      1.79 o 
   5   4   3        1.24        0.01      1.83 o 
   6   4   3       16.43       21.61      3.50 o 
   7   4   3        9.36       11.95      3.12 o 
   8   4   3        5.24       -0.03      2.94 o 
   9   4   3      692.95      736.72     22.80 o 
  10   4   3      229.29      234.19     20.54 o 
  11   4   3       23.19       19.13      5.91 o 
  12   4   3       48.98       57.38     19.54 o 
  13   4   3        4.00        0.76      4.85 o 
 -14   5   3        6.54       -0.87      6.37 o 
 -13   5   3        1.14        1.26      4.22 o 
 -12   5   3        4.17        6.02      4.52 o 
 -11   5   3       39.18       48.17      8.08 o 
 -10   5   3        1.74       -2.50      3.13 o 
  -9   5   3        2.38        0.03      2.93 o 
  -8   5   3      163.81      154.82     10.61 o 
  -7   5   3      236.61      234.71     18.58 o 
  -6   5   3       14.37       15.28      4.21 o 
  -5   5   3       21.30       21.03      3.29 o 
  -4   5   3       18.01       11.75      4.07 o 
  -3   5   3      111.19      103.46      4.79 o 
  -2   5   3       36.06       42.06      3.57 o 
  -1   5   3      172.63      172.93      6.07 o 
   0   5   3      506.00      486.06     10.04 o 
   1   5   3      199.73      234.40      7.11 o 
   2   5   3        5.47        3.76      1.85 o 
   3   5   3       86.26       69.00      4.48 o 
   4   5   3        9.22        8.02      2.47 o 
   5   5   3       18.55       16.23      3.60 o 
   6   5   3       45.76       49.65      5.19 o 
   7   5   3       20.43       19.26      3.95 o 
   8   5   3       89.09       97.35     18.67 o 
   9   5   3       64.40       62.73      8.47 o 
  10   5   3        0.89        4.05      4.14 o 
  11   5   3       25.75       36.33      7.68 o 
  12   5   3        5.07        5.01      4.83 o 
 -13   6   3        6.35        6.40      5.71 o 
 -12   6   3        0.85        1.05      4.75 o 
 -11   6   3       18.20        8.40      4.99 o 
 -10   6   3        0.78        1.50      3.71 o 
  -9   6   3       17.22        8.89      4.33 o 
  -8   6   3       26.32       16.48      8.45 o 
  -7   6   3        0.53       -1.56      2.72 o 
  -6   6   3      101.27       87.89      8.63 o 
  -5   6   3      101.44      105.99      6.66 o 
  -4   6   3        2.63        3.71      2.28 o 
  -3   6   3       50.64       53.77      4.41 o 
  -2   6   3       48.33       55.10      4.51 o 
  -1   6   3        3.88        3.77      2.06 o 
   0   6   3      180.25      183.56      7.03 o 
   1   6   3       13.79       11.74      2.70 o 
   2   6   3       34.45       40.12      4.14 o 
   3   6   3        1.17        1.53      2.11 o 
   4   6   3        2.31        1.94      2.43 o 
   5   6   3        8.39        3.59      2.73 o 
   6   6   3        0.43        0.75      2.58 o 
   7   6   3       50.62       49.65      7.69 o 
   8   6   3       27.87       19.04      5.82 o 
   9   6   3       28.92       31.27      7.51 o 
  10   6   3      100.69      101.73     11.37 o 
  11   6   3        0.79        1.41      4.66 o 
 -11   7   3      136.35      109.68     14.22 o 
 -10   7   3       94.56       45.11     42.85 o 
  -9   7   3        1.53        0.98      4.19 o 
  -8   7   3       44.05       52.39      9.04 o 
  -7   7   3        6.20        5.22      4.05 o 
  -6   7   3        2.06        4.09      4.03 o 
  -5   7   3      220.55      250.86     13.64 o 
  -4   7   3       81.38       87.08      7.04 o 
  -3   7   3     2556.51     2723.93     30.74 o 
  -2   7   3      497.57      489.75     12.10 o 
  -1   7   3      198.22      191.71      9.19 o 
   0   7   3      862.88      862.33     16.11 o 
   1   7   3       22.80       17.37      3.43 o 
   2   7   3        0.41        0.36      2.29 o 
   3   7   3       22.69       14.68      4.61 o 
   4   7   3        4.28        2.86      3.07 o 
   5   7   3      383.50      363.83     18.70 o 
   6   7   3       92.26       87.56      9.90 o 
   7   7   3       20.47       11.29      5.54 o 
   8   7   3       44.93       31.83      7.21 o 
   9   7   3        1.11       -0.60      4.66 o 
  10   7   3        4.73       17.07      6.87 o 
  -9   8   3        1.34       -2.85      4.64 o 
  -8   8   3       16.06       15.96      7.15 o 
  -7   8   3        0.65       -2.60      4.56 o 
  -6   8   3       14.18        8.98      5.90 o 
  -5   8   3      133.93      131.19     12.79 o 
  -4   8   3      111.73      139.11     12.02 o 
  -3   8   3       27.80       21.07      4.99 o 
  -2   8   3        0.71        1.33      2.62 o 
  -1   8   3       47.21       41.51      5.05 o 
   0   8   3       72.30       91.17      6.48 o 
   1   8   3       32.27       29.70      5.54 o 
   2   8   3        0.04        2.12      2.76 o 
   3   8   3       45.55       32.13      4.77 o 
   4   8   3       16.65       16.43      4.71 o 
   5   8   3       12.26        5.90      5.18 o 
   6   8   3        0.02       -1.58      4.50 o 
   7   8   3       41.71       43.55     11.51 o 
   8   8   3        2.53        5.55      5.58 o 
  -7   9   3        0.73        4.55      5.50 o 
  -6   9   3       48.39       34.65     10.45 o 
  -5   9   3       11.14        7.52      5.81 o 
  -4   9   3       17.62       18.64      6.93 o 
  -3   9   3       49.45       55.32      6.98 o 
  -2   9   3       12.54       10.00      3.71 o 
  -1   9   3      152.59      181.45      9.35 o 
   0   9   3        7.05        8.53      3.55 o 
   1   9   3        0.80        0.86      3.07 o 
   2   9   3        0.16        3.45      3.14 o 
   3   9   3        7.75        5.17      3.48 o 
   4   9   3        0.03       -3.92      3.92 o 
   5   9   3        0.91       -4.47      4.47 o 
 -16   0   4        1.63       -1.68      7.85 o 
 -15   0   4        1.34        0.36      6.78 o 
 -14   0   4        6.61       -3.72      4.69 o 
 -13   0   4       12.85       13.81      7.18 o 
 -12   0   4       40.16       38.16      9.93 o 
 -11   0   4      153.62      143.30     14.63 o 
 -10   0   4       62.68       53.65      9.53 o 
  -9   0   4       63.63       53.28      6.01 o 
  -8   0   4      246.83      254.95      8.27 o 
  -7   0   4     1886.90     1958.07     25.52 o 
  -6   0   4       10.89       13.49      2.17 o 
  -5   0   4    17671.05    17762.62    298.32 o 
  -4   0   4     4707.24     4551.02     50.57 o 
  -3   0   4    57939.37    65606.75   1439.89 o 
  -2   0   4    17502.66    17981.69    150.97 o 
   2   0   4     1196.47     1107.59     25.33 o 
   3   0   4     1735.62     1698.92     34.70 o 
   4   0   4      874.12      816.77     15.93 o 
   5   0   4     5397.11     5723.92     59.33 o 
   6   0   4     2056.17     2171.42     31.94 o 
   7   0   4      527.08      538.85     15.38 o 
   8   0   4       22.03       19.29      4.26 o 
   9   0   4       30.24       32.92      5.36 o 
  10   0   4      279.31      264.64     12.58 o 
  11   0   4      225.07      226.71     12.29 o 
  12   0   4      104.78      119.33     15.85 o 
  13   0   4       20.67       16.25      7.95 o 
  14   0   4       11.59        6.01      7.28 o 
 -16   1   4        2.60        3.25      5.49 o 
 -15   1   4        1.93       -4.67      4.81 o 
 -14   1   4       44.21       41.61      7.87 o 
 -13   1   4       32.72       31.50      6.59 o 
 -12   1   4       15.88       16.55      5.27 o 
 -11   1   4       28.62       34.41      6.29 o 
 -10   1   4      186.57      211.80      8.18 o 
  -9   1   4       83.11       86.25      5.35 o 
  -8   1   4        8.78        8.34      1.85 o 
  -7   1   4        5.80        6.57      2.40 o 
  -6   1   4        3.60        8.43      4.43 o 
  -5   1   4     2769.08     2603.24     54.57 o 
  -4   1   4      118.15      109.04      4.74 o 
  -3   1   4       79.68       79.92      3.89 o 
  -1   1   4        0.53        1.68      0.85 o 
   0   1   4       33.34       29.90      2.08 o 
   1   1   4        1.20        0.53      1.13 o 
   2   1   4      522.59      474.65      8.45 o 
   3   1   4      935.47      901.98     13.15 o 
   4   1   4      273.50      262.94      7.32 o 
   5   1   4     1097.38     1146.32     17.06 o 
   6   1   4       69.97       80.33      4.92 o 
   7   1   4      239.68      236.70      8.30 o 
   8   1   4       41.55       43.63      4.65 o 
   9   1   4      136.75      139.61      6.47 o 
  10   1   4       31.39       26.79      3.81 o 
  11   1   4        6.73        5.06      3.00 o 
  12   1   4        2.19       -0.94      2.85 o 
  13   1   4       11.74       10.33      5.32 o 
  14   1   4        9.82        7.31      5.48 o 
 -16   2   4        5.48        1.42      5.65 o 
 -15   2   4        0.56       -1.88      4.08 o 
 -14   2   4        9.26       11.26      5.45 o 
 -13   2   4       95.95      112.22     11.02 o 
 -12   2   4       29.91       23.92      5.97 o 
 -11   2   4       29.97       29.12      4.48 o 
 -10   2   4       56.01       77.14      7.05 o 
  -9   2   4        0.01        0.48      2.28 o 
  -8   2   4       28.88       26.58      4.25 o 
  -7   2   4      149.51      181.79      8.41 o 
  -6   2   4       30.83       32.78      6.06 o 
  -5   2   4       17.09       19.42      3.10 o 
  -4   2   4      707.20      640.58     13.07 o 
  -3   2   4     3469.00     3246.09     53.01 o 
  -2   2   4     3081.20     2944.12     29.61 o 
   0   2   4      251.73      247.25      8.98 o 
   1   2   4      499.47      487.32      7.14 o 
   2   2   4        2.49        3.18      1.34 o 
   3   2   4       60.66       65.38      3.89 o 
   4   2   4     1588.42     1561.67     20.20 o 
   5   2   4      275.65      246.75      7.88 o 
   6   2   4      322.89      313.46      9.34 o 
   7   2   4       31.08       26.63      3.72 o 
   8   2   4       49.34       49.82      4.97 o 
   9   2   4      861.26      885.57     18.32 o 
  10   2   4      105.73      127.30     10.19 o 
  11   2   4       12.80        6.74      3.39 o 
  12   2   4       40.42       36.80      8.61 o 
  13   2   4       36.09       38.20      6.09 o 
  14   2   4       14.05       11.46      5.86 o 
 -15   3   4      193.77      228.34     16.36 o 
 -14   3   4       25.05       21.36      6.63 o 
 -13   3   4        2.44        0.01      3.97 o 
 -12   3   4        1.38        0.13      3.54 o 
 -11   3   4        5.51        5.24      3.87 o 
 -10   3   4        4.12        9.75      3.93 o 
  -9   3   4        1.03        2.73      2.53 o 
  -8   3   4        4.92        4.36      2.60 o 
  -7   3   4     1153.71     1228.90     26.27 o 
  -6   3   4       22.71       19.90      2.10 o 
  -5   3   4      141.46      128.35      4.52 o 
  -4   3   4        3.00        5.08      1.49 o 
  -3   3   4       62.11       53.99      3.42 o 
  -2   3   4      311.07      346.62      6.47 o 
  -1   3   4     3521.44     3491.86     26.69 o 
   0   3   4      124.12      121.32      4.18 o 
   1   3   4     5440.77     5573.31     65.19 o 
   2   3   4      924.94      994.68     12.48 o 
   3   3   4      655.04      663.21     12.51 o 
   4   3   4       79.13       63.79      4.50 o 
   5   3   4      201.93      206.83      7.62 o 
   6   3   4       61.16       57.81      4.80 o 
   7   3   4      113.09      123.20      6.85 o 
   8   3   4        8.46       11.37      3.35 o 
   9   3   4      729.75      762.15     17.49 o 
  10   3   4      738.94      753.97     23.45 o 
  11   3   4      183.47      195.60     32.49 o 
  12   3   4        0.49       -0.83      3.81 o 
  13   3   4        4.20       11.94      4.76 o 
 -15   4   4       88.38      100.50     12.13 o 
 -14   4   4       13.98       26.85     10.14 o 
 -13   4   4       58.18       46.62     11.16 o 
 -12   4   4        1.69       -0.53      3.49 o 
 -11   4   4       47.05       50.78      7.51 o 
 -10   4   4        0.29        3.06      3.21 o 
  -9   4   4       17.25       10.51      5.58 o 
  -8   4   4        5.97        3.52      2.79 o 
  -7   4   4      230.51      242.89     17.20 o 
  -6   4   4        4.28        3.95      2.80 o 
  -5   4   4      140.91      167.16      6.32 o 
  -1   4   4        3.17        1.65      1.25 o 
   0   4   4      418.89      365.98      9.25 o 
   1   4   4      115.93      130.19      4.97 o 
   2   4   4       65.71       62.08      3.88 o 
   3   4   4      381.44      425.08     10.71 o 
   4   4   4        4.02        3.59      1.95 o 
   5   4   4        8.81        7.16      2.48 o 
   6   4   4      116.40      114.24      8.72 o 
   7   4   4      938.94      981.41     36.88 o 
   8   4   4      254.30      263.95     10.34 o 
   9   4   4      122.48      150.77     11.48 o 
  10   4   4       11.81       10.50      5.17 o 
  11   4   4       12.38       10.98      6.95 o 
  12   4   4        0.05       -2.86      3.83 o 
  13   4   4        0.81        0.07      5.06 o 
 -14   5   4        1.74       -2.29      6.22 o 
 -13   5   4        8.63        6.30      4.61 o 
 -12   5   4        0.38       -3.06      3.06 o 
 -11   5   4       49.55       54.95      8.30 o 
 -10   5   4       14.17        5.33      3.62 o 
  -9   5   4       61.29       54.87      7.49 o 
  -8   5   4        4.13        0.67      3.15 o 
  -7   5   4       36.06       29.13      5.35 o 
  -6   5   4      197.47      193.19     10.45 o 
  -5   5   4        0.08        0.89      1.88 o 
  -3   5   4      298.73      278.74      7.55 o 
  -2   5   4       24.24       27.42      3.16 o 
  -1   5   4      122.80      104.08      4.96 o 
   0   5   4        0.74        1.79      1.69 o 
   1   5   4        0.89        2.01      1.66 o 
   2   5   4       29.91       37.52      3.71 o 
   3   5   4       66.28       72.21      4.64 o 
   4   5   4       23.62       25.13      3.81 o 
   5   5   4        0.01       -0.97      1.91 o 
   6   5   4        9.64        8.22      3.20 o 
   7   5   4        2.05       -1.85      2.24 o 
   8   5   4        3.28        1.03      3.45 o 
   9   5   4       25.15       26.07     11.13 o 
  10   5   4       28.07       19.94      6.27 o 
  11   5   4        1.26        3.43      4.42 o 
  12   5   4        0.07        1.21      4.86 o 
 -13   6   4        8.01        2.72      4.99 o 
 -12   6   4       19.66       28.31      8.58 o 
 -11   6   4       58.55       62.98      9.31 o 
 -10   6   4       31.31       19.13      9.59 o 
  -9   6   4       28.97       36.61      6.83 o 
  -8   6   4       55.49       65.96      8.55 o 
  -7   6   4       60.26       57.41      7.58 o 
  -6   6   4       15.58       14.41      4.71 o 
  -5   6   4       66.22       65.32      7.71 o 
  -4   6   4        1.40       -0.66      1.81 o 
  -3   6   4      962.09      946.55     15.72 o 
  -2   6   4      379.19      395.02      9.99 o 
  -1   6   4      147.62      143.13      6.30 o 
   0   6   4       57.50       69.56      4.99 o 
   1   6   4        9.48        9.43      3.37 o 
   2   6   4        2.18        1.06      2.05 o 
   3   6   4      155.24      156.90      6.74 o 
   4   6   4       90.27       85.68      7.51 o 
   5   6   4       17.66        9.41      3.26 o 
   6   6   4      130.76      108.69      7.63 o 
   7   6   4        1.28        3.23      3.83 o 
   8   6   4        2.36        4.40      4.29 o 
   9   6   4        0.49        1.85      4.26 o 
  10   6   4        0.77        5.49      4.98 o 
  11   6   4       12.17        3.95      8.13 o 
 -11   7   4        3.21        7.67      5.76 o 
 -10   7   4        3.58        0.68      4.32 o 
  -9   7   4       10.34        5.95      4.89 o 
  -8   7   4       40.60       55.47      9.05 o 
  -7   7   4        0.64        4.90      4.10 o 
  -6   7   4       18.39       15.03      5.33 o 
  -5   7   4      242.13      257.92     36.47 o 
  -4   7   4        3.14        5.48      3.49 o 
  -3   7   4      121.18      125.45      6.83 o 
  -2   7   4      185.33      181.15      7.80 o 
  -1   7   4      250.67      253.81      8.90 o 
   0   7   4      125.81      136.32      7.06 o 
   1   7   4       19.77       17.09      3.43 o 
   2   7   4        9.10       13.46      3.33 o 
   3   7   4        9.46       10.70      3.44 o 
   4   7   4       56.63       60.82      6.99 o 
   5   7   4      115.47      115.51      8.24 o 
   6   7   4       49.08       47.75      8.20 o 
   7   7   4        7.84        8.58      5.41 o 
   8   7   4        2.11       -2.31      4.36 o 
   9   7   4       10.49        6.65      5.33 o 
  -9   8   4        0.48        2.34      5.49 o 
  -8   8   4       23.04       19.15      9.52 o 
  -7   8   4       14.40       13.96      7.56 o 
  -6   8   4        4.03        6.82      4.81 o 
  -5   8   4        1.96        4.18      5.32 o 
  -4   8   4      117.51      123.16      8.61 o 
  -3   8   4        9.28        4.59      3.36 o 
  -2   8   4      214.46      213.78      8.93 o 
  -1   8   4        2.42        2.74      2.68 o 
   0   8   4       22.87       20.22      4.45 o 
   1   8   4       31.77       30.39      4.54 o 
   2   8   4       36.45       31.79      4.66 o 
   3   8   4       38.25       32.96      4.91 o 
   4   8   4       49.68       41.14      6.28 o 
   5   8   4        0.04        3.16      3.71 o 
   6   8   4       13.97        4.05      5.10 o 
   7   8   4        0.61        0.83      5.03 o 
   8   8   4        0.24        1.51      5.55 o 
  -7   9   4        5.50        1.40      5.91 o 
  -6   9   4        0.00        0.50      5.34 o 
  -5   9   4       60.80       58.23     12.53 o 
  -4   9   4       47.81       53.34      9.30 o 
  -3   9   4       89.97      101.97      8.61 o 
  -2   9   4        1.61        0.64      3.41 o 
  -1   9   4       35.12       35.92      6.10 o 
   0   9   4        0.95        1.46      3.16 o 
   1   9   4       18.70       27.75      4.85 o 
   2   9   4        0.24        1.58      3.20 o 
   3   9   4        8.68        7.29      3.67 o 
   4   9   4        5.97        3.97      4.55 o 
   5   9   4       12.77       15.58      6.68 o 
 -16   1   5        1.97        2.32      5.19 o 
 -15   1   5        5.55        3.33      4.42 o 
 -14   1   5       42.05       38.30      7.59 o 
 -13   1   5       11.84       15.04      5.47 o 
 -12   1   5       11.74       17.06      6.93 o 
 -11   1   5       26.46       25.87      5.42 o 
 -10   1   5       12.60        3.89      3.11 o 
  -9   1   5      260.86      265.86     10.45 o 
  -8   1   5      199.52      226.75      7.44 o 
  -7   1   5     1071.13     1141.14     20.65 o 
  -6   1   5       33.87       31.91      3.58 o 
  -5   1   5     1321.18     1328.98     19.12 o 
  -4   1   5      614.45      624.54     20.66 o 
   2   1   5     1114.65     1094.47     14.19 o 
   3   1   5      327.75      326.56     10.90 o 
   4   1   5      777.52      739.08     13.05 o 
   5   1   5       40.96       49.81      4.07 o 
   6   1   5      227.45      224.24      7.88 o 
   7   1   5       10.43       13.95      2.95 o 
   8   1   5      182.48      161.24     10.39 o 
   9   1   5       23.17       23.39      3.68 o 
  10   1   5        0.89        2.92      2.25 o 
  11   1   5        3.29        0.20      2.54 o 
  12   1   5       18.60       15.24      4.54 o 
  13   1   5       19.17       13.70      6.83 o 
  14   1   5        0.02        0.23      4.14 o 
 -16   2   5        4.47        4.46      5.37 o 
 -15   2   5       21.55        8.83      5.64 o 
 -14   2   5        0.05        4.49      4.50 o 
 -13   2   5       32.85       26.92      7.59 o 
 -12   2   5      113.99      130.37     10.70 o 
 -11   2   5       77.04       82.00      6.34 o 
 -10   2   5       75.64       90.03     10.70 o 
  -9   2   5       44.76       48.56      5.58 o 
  -8   2   5        7.11        5.37      3.42 o 
  -7   2   5       33.98       47.67      4.63 o 
  -6   2   5       87.85      103.02      5.87 o 
  -5   2   5      770.31      830.02     15.96 o 
  -4   2   5     4594.33     4524.35     36.52 o 
  -3   2   5       26.35       25.04      2.21 o 
  -1   2   5       70.52       72.78      2.74 o 
   0   2   5     1244.88     1256.94     17.20 o 
   1   2   5      498.11      483.85      7.29 o 
   2   2   5      726.55      681.70     13.40 o 
   3   2   5      112.97       96.84      4.62 o 
   4   2   5      402.01      339.67      9.00 o 
   5   2   5      717.31      737.15     14.35 o 
   6   2   5      172.17      163.13      7.11 o 
   7   2   5      114.17       93.50      5.95 o 
   8   2   5       31.83       29.30      4.25 o 
   9   2   5      232.92      221.66      9.41 o 
  10   2   5      104.70      121.93      7.83 o 
  11   2   5      121.74      131.64      9.08 o 
  12   2   5        0.37        3.59      3.38 o 
  13   2   5        3.17        6.23      4.03 o 
 -15   3   5       31.58       26.54      7.45 o 
 -14   3   5        3.12        4.34      4.91 o 
 -13   3   5       49.52       57.64      8.82 o 
 -12   3   5       31.52       38.50      6.48 o 
 -11   3   5       10.22       13.91      4.47 o 
 -10   3   5        5.80        8.41      3.35 o 
  -9   3   5       18.26       22.79      4.70 o 
  -8   3   5        0.39        1.94      2.35 o 
  -7   3   5      171.59      171.58     10.07 o 
  -6   3   5      617.47      637.94     15.80 o 
  -5   3   5      378.13      407.65     17.48 o 
  -4   3   5      743.37      726.47     12.42 o 
  -2   3   5      224.31      210.66      7.05 o 
  -1   3   5       21.61       21.09      2.16 o 
   0   3   5       88.15       99.47      3.86 o 
   1   3   5       15.03       15.09      2.08 o 
   2   3   5      753.31      770.85     11.07 o 
   3   3   5      368.58      383.36      9.58 o 
   4   3   5      427.18      382.28     11.27 o 
   5   3   5       95.27      125.37      6.22 o 
   6   3   5        0.71        0.06      1.88 o 
   7   3   5        3.31        2.15      2.41 o 
   8   3   5        0.83       -1.56      2.40 o 
   9   3   5        0.71        1.75      2.94 o 
  10   3   5       73.99       78.86     11.31 o 
  11   3   5       57.74       61.74     12.20 o 
  12   3   5       88.25       90.57     10.62 o 
  13   3   5       14.34       17.38      5.10 o 
 -15   4   5       12.14       12.99      6.49 o 
 -14   4   5       57.81       50.69     12.58 o 
 -13   4   5        8.60       24.66      8.81 o 
 -12   4   5        1.40        0.26      3.66 o 
 -11   4   5       67.94       63.46      8.07 o 
 -10   4   5        2.97        1.51      3.28 o 
  -9   4   5      283.37      308.44     17.00 o 
  -8   4   5       49.74       48.92      6.13 o 
  -7   4   5      510.49      535.58     16.21 o 
  -6   4   5      441.17      443.55     14.26 o 
  -5   4   5      172.67      164.91      6.20 o 
  -3   4   5       68.99       63.77      3.62 o 
  -2   4   5       13.88       13.61      3.16 o 
  -1   4   5     1188.98     1221.49     14.96 o 
   0   4   5       70.42       70.92      3.97 o 
   1   4   5      312.22      335.08      7.75 o 
   2   4   5        0.10       -0.41      1.47 o 
   3   4   5       21.84       18.23      3.15 o 
   4   4   5       16.52       20.43      3.46 o 
   5   4   5      138.05      139.06      6.85 o 
   6   4   5       59.89       65.66      5.69 o 
   7   4   5      650.94      723.48     16.83 o 
   8   4   5       13.92       15.22      3.90 o 
   9   4   5      157.44      167.15     12.03 o 
  10   4   5       13.68       13.15      5.20 o 
  11   4   5       10.95       15.29      5.65 o 
  12   4   5        0.46        1.28      4.60 o 
 -14   5   5        2.44        3.57      7.23 o 
 -13   5   5       14.45       10.62      5.56 o 
 -12   5   5        4.95        1.05      4.20 o 
 -11   5   5       11.77       14.99      4.96 o 
 -10   5   5       51.82       63.90     15.26 o 
  -9   5   5       47.39       46.27      7.27 o 
  -8   5   5      257.10      277.25     12.96 o 
  -7   5   5      317.40      340.75     14.30 o 
  -6   5   5      272.21      263.29     12.13 o 
  -5   5   5       30.90       26.70      3.60 o 
  -4   5   5       65.81       65.77      5.08 o 
  -3   5   5        6.80        5.40      1.85 o 
  -2   5   5      240.01      221.34      6.87 o 
  -1   5   5       82.80       75.32      4.50 o 
   0   5   5      124.26      118.64      5.96 o 
   1   5   5      187.52      184.79      6.52 o 
   2   5   5       77.45       77.60      4.76 o 
   3   5   5        3.01        2.57      2.02 o 
   4   5   5       36.98       33.20      4.33 o 
   5   5   5        1.08        1.87      2.18 o 
   6   5   5       40.68       32.25      4.76 o 
   7   5   5       47.84       51.53      7.01 o 
   8   5   5       50.59       56.34      8.01 o 
   9   5   5      208.04      243.34     14.22 o 
  10   5   5        0.96        2.38      5.68 o 
  11   5   5        0.16       -1.20      4.36 o 
  12   5   5        0.99        2.61      5.09 o 
 -13   6   5        3.16        0.23      4.85 o 
 -12   6   5        3.96        4.44      4.74 o 
 -11   6   5       14.99       11.11      6.74 o 
 -10   6   5       69.28       76.27      9.74 o 
  -9   6   5        0.44        1.90      3.66 o 
  -8   6   5       30.08       29.60      6.44 o 
  -7   6   5      287.90      333.62     15.12 o 
  -6   6   5      610.22      642.15     20.48 o 
  -5   6   5       28.85       29.70      5.91 o 
  -4   6   5       27.19       28.91      4.54 o 
  -3   6   5       17.72       13.10      3.94 o 
  -2   6   5      780.19      815.22     14.43 o 
  -1   6   5      346.00      359.31      9.65 o 
   0   6   5        0.54       -1.09      1.89 o 
   1   6   5        4.09        0.21      2.08 o 
   2   6   5       54.40       49.82      4.54 o 
   3   6   5        4.35        1.52      2.25 o 
   4   6   5        5.87        2.25      2.82 o 
   5   6   5        0.81        0.94      2.61 o 
   6   6   5       36.76       28.97      4.96 o 
   7   6   5        5.03        2.84      6.83 o 
   8   6   5       96.32       99.00     10.63 o 
   9   6   5       19.30       31.07      7.09 o 
  10   6   5        0.78        4.75      5.18 o 
 -11   7   5        5.59        0.74      4.49 o 
 -10   7   5        5.50        3.06      4.71 o 
  -9   7   5        0.91        2.19      4.41 o 
  -8   7   5       35.83       57.35      9.22 o 
  -7   7   5       92.30       94.41     14.65 o 
  -6   7   5      119.84      138.39     13.48 o 
  -5   7   5      746.30      831.02     25.01 o 
  -4   7   5        7.10        5.16      3.65 o 
  -3   7   5      570.08      620.15     13.83 o 
  -2   7   5      417.65      447.41     11.63 o 
  -1   7   5        0.15       -2.44      2.44 o 
   0   7   5       15.86       15.38      3.41 o 
   1   7   5       65.49       62.80      5.37 o 
   2   7   5       18.97       14.98      3.45 o 
   3   7   5       78.32       64.31      5.59 o 
   4   7   5        5.10        2.58      2.98 o 
   5   7   5      205.28      187.00      9.94 o 
   6   7   5       86.46       80.74      9.19 o 
   7   7   5        8.31        3.37      4.72 o 
   8   7   5        1.94       -0.02      4.75 o 
   9   7   5        0.54        0.86      4.87 o 
  -9   8   5        1.85       -2.26      4.90 o 
  -8   8   5        0.04        3.45      5.18 o 
  -7   8   5        6.48        4.34      4.70 o 
  -6   8   5        3.07        2.71      4.47 o 
  -5   8   5       39.69       47.78     14.77 o 
  -4   8   5        2.53        1.98      3.54 o 
  -3   8   5       63.24       60.69      6.74 o 
  -2   8   5        7.09        0.84      2.85 o 
  -1   8   5       16.66       20.40      4.22 o 
   0   8   5        5.79        3.13      3.30 o 
   1   8   5        0.65        1.52      3.06 o 
   2   8   5       13.52       11.20      4.07 o 
   3   8   5        6.14        2.63      3.09 o 
   4   8   5        1.11        4.53      3.72 o 
   5   8   5        5.05        4.45      3.85 o 
   6   8   5        3.85       -4.00      4.66 o 
   7   8   5        0.67       -0.01      4.86 o 
  -7   9   5        4.35        0.92      6.32 o 
  -6   9   5        1.70       -0.13      4.64 o 
  -5   9   5       48.12       53.37      9.62 o 
  -4   9   5        2.43       10.50      6.00 o 
  -3   9   5        2.11        2.20      4.03 o 
  -2   9   5       34.64       38.79      6.31 o 
  -1   9   5       10.88        5.42      3.51 o 
   0   9   5        0.41       -1.46      2.95 o 
   1   9   5        1.99       -0.79      3.10 o 
   2   9   5        7.94        6.95      3.70 o 
   3   9   5        2.65       -0.22      3.41 o 
   4   9   5        3.64        5.34      4.43 o 
 -16   0   6       14.51       22.36      9.48 o 
 -15   0   6        2.20        9.88      8.56 o 
 -14   0   6       29.68       46.16     11.36 o 
 -13   0   6      416.51      478.82     26.97 o 
 -12   0   6       26.59       26.44      8.20 o 
 -11   0   6       12.56        6.98      5.15 o 
 -10   0   6      122.37       92.69     11.06 o 
  -9   0   6      124.96      129.54     11.16 o 
  -8   0   6      403.46      434.81     10.63 o 
  -7   0   6     1354.64     1325.98     18.59 o 
  -6   0   6     4505.90     4445.63     43.56 o 
  -5   0   6    10306.21    10504.38    101.83 o 
  -4   0   6      202.69      194.84      5.78 o 
  -3   0   6    21708.71    22864.85    179.79 o 
  -1   0   6        1.01        1.09      3.08 o 
   1   0   6       35.20       32.97      5.15 o 
   2   0   6     2514.50     2474.18     46.82 o 
   3   0   6     3358.93     3788.20     65.37 o 
   4   0   6     1551.14     1546.25     30.26 o 
   5   0   6      311.24      386.10     12.19 o 
   6   0   6        0.45        1.44      2.21 o 
   7   0   6      153.07      144.76      8.68 o 
   8   0   6       16.72       14.45      4.13 o 
   9   0   6        0.29        1.51      2.84 o 
  10   0   6       20.94       17.55      4.99 o 
  11   0   6        3.00        4.40      3.61 o 
  12   0   6       10.98       12.99      7.28 o 
  13   0   6        3.01        5.65      6.78 o 
 -16   1   6        0.81        3.52      5.02 o 
 -15   1   6        3.42        5.93      5.29 o 
 -14   1   6        1.76        2.22      4.05 o 
 -13   1   6        5.93        5.92      4.21 o 
 -12   1   6       76.68       81.98      8.82 o 
 -11   1   6       97.37       99.87      8.88 o 
 -10   1   6       38.67       30.37      5.15 o 
  -9   1   6        8.92        9.33      3.70 o 
  -8   1   6       67.46       61.12      4.08 o 
  -7   1   6       51.24       49.23      3.58 o 
  -6   1   6      118.04      137.97      5.05 o 
  -5   1   6      264.46      284.27      6.67 o 
  -4   1   6      218.13      216.85      5.06 o 
  -1   1   6        6.61        5.52      2.33 o 
   2   1   6      551.76      587.47     10.37 o 
   3   1   6      112.44      124.18      5.17 o 
   4   1   6        0.30       -0.86      1.41 o 
   5   1   6        0.80        1.34      1.65 o 
   6   1   6        5.94        6.21      2.39 o 
   7   1   6      127.72      121.08      6.62 o 
   8   1   6       12.83       16.57      3.00 o 
   9   1   6       30.39       39.94      4.46 o 
  10   1   6        9.33        7.63      2.77 o 
  11   1   6       24.59       23.95      4.12 o 
  12   1   6       44.62       46.27      6.60 o 
  13   1   6       55.34       47.86      8.54 o 
 -16   2   6        0.00       -1.96      5.68 o 
 -15   2   6       24.06       16.24      8.35 o 
 -14   2   6        7.96       10.53      5.32 o 
 -13   2   6        0.62       -1.91      3.55 o 
 -12   2   6        7.07        6.91      4.18 o 
 -11   2   6      119.46      127.29      9.84 o 
 -10   2   6        1.13        0.46      1.86 o 
  -9   2   6       32.26       42.27      5.33 o 
  -8   2   6       61.62       74.60      5.67 o 
  -7   2   6        1.01       -1.53      1.53 o 
  -6   2   6       12.43       11.38      2.83 o 
  -5   2   6       76.95       73.63      4.96 o 
  -4   2   6        9.77        8.31      2.96 o 
  -1   2   6      113.34      117.87      3.34 o 
   0   2   6       37.67       40.91      2.37 o 
   1   2   6       57.86       49.64      2.65 o 
   2   2   6     1004.18     1056.45     15.03 o 
   3   2   6     1036.21     1028.69     15.77 o 
   4   2   6     1484.14     1486.33     23.24 o 
   5   2   6      256.43      232.01      8.23 o 
   6   2   6      582.26      606.70     17.61 o 
   7   2   6       98.11      109.23      6.68 o 
   8   2   6       78.79       74.90      6.16 o 
   9   2   6       46.40       49.42      6.57 o 
  10   2   6      158.81      185.16      9.48 o 
  11   2   6       70.87       75.49      7.49 o 
  12   2   6       55.49       49.93      6.80 o 
  13   2   6       22.05       18.14      5.01 o 
 -15   3   6       13.23        7.02      5.41 o 
 -14   3   6        4.63        9.11      5.32 o 
 -13   3   6       47.02       49.74     11.31 o 
 -12   3   6       38.73       44.12     10.65 o 
 -11   3   6      152.66      172.83     13.58 o 
 -10   3   6      128.95      116.65      8.76 o 
  -9   3   6      487.19      529.11     24.02 o 
  -8   3   6      122.23      120.36      8.00 o 
  -7   3   6      715.17      667.72     16.86 o 
  -6   3   6       81.59       78.09      6.15 o 
  -5   3   6      873.77      866.15     12.84 o 
  -3   3   6      194.48      180.18     10.41 o 
  -1   3   6     3506.31     3635.15     27.78 o 
   0   3   6      130.15      132.49      4.46 o 
   1   3   6      451.16      453.55      8.14 o 
   2   3   6      353.80      351.23      8.88 o 
   3   3   6       68.17       85.68      4.95 o 
   4   3   6      147.18      143.92      6.44 o 
   5   3   6        3.08        4.07      2.26 o 
   6   3   6       62.17       60.42      7.70 o 
   7   3   6     1364.97     1331.86     22.96 o 
   8   3   6      155.24      151.39      8.28 o 
   9   3   6      396.23      423.16     13.65 o 
  10   3   6        0.11       -3.36      3.36 o 
  11   3   6        1.52        5.83      4.65 o 
  12   3   6       13.11       16.33      7.67 o 
  13   3   6       13.80       15.55      5.20 o 
 -15   4   6        7.12       10.96     11.46 o 
 -14   4   6       11.43       16.40      8.66 o 
 -13   4   6        0.58       -5.04      5.15 o 
 -12   4   6       46.06       53.91      7.89 o 
 -11   4   6       19.81       21.11      7.75 o 
 -10   4   6        3.53        4.09      4.30 o 
  -9   4   6        0.10       -0.35      3.06 o 
  -8   4   6        1.00        3.37      2.86 o 
  -7   4   6       30.08       33.02      5.31 o 
  -6   4   6        4.30        6.10      2.80 o 
  -5   4   6        7.15        3.79      1.76 o 
  -4   4   6       21.09       23.39      3.07 o 
  -3   4   6        2.49        0.44      1.15 o 
  -2   4   6      152.96      154.33      5.20 o 
  -1   4   6      354.11      380.07      8.07 o 
   0   4   6      114.63      132.64      4.98 o 
   1   4   6      339.34      373.42      8.21 o 
   2   4   6      125.81      126.59      5.08 o 
   3   4   6       18.69       20.41      3.35 o 
   4   4   6      152.20      160.41      7.19 o 
   5   4   6      140.79      152.12      7.47 o 
   6   4   6       14.89       10.10      3.31 o 
   7   4   6       61.04       68.51      6.34 o 
   8   4   6       98.63       97.91      7.41 o 
   9   4   6      184.55      194.69     27.26 o 
  10   4   6       37.46       35.43      7.23 o 
  11   4   6        7.38        2.78      4.57 o 
  12   4   6        0.53       -1.22      4.31 o 
 -14   5   6        5.56        2.39      8.00 o 
 -13   5   6        8.10        4.43      4.69 o 
 -12   5   6        2.95        0.98      4.12 o 
 -11   5   6       19.37        7.90      7.20 o 
 -10   5   6        0.57        0.63      3.47 o 
  -9   5   6       20.93       15.12      4.61 o 
  -8   5   6       10.43       13.48      4.30 o 
  -7   5   6      331.22      327.40     13.81 o 
  -6   5   6       50.78       49.01      6.52 o 
  -5   5   6       21.90       12.58      4.49 o 
  -4   5   6       38.80       39.68      4.53 o 
  -3   5   6       54.97       50.49      3.88 o 
  -2   5   6      124.72      121.95      5.33 o 
  -1   5   6      201.44      208.21      6.80 o 
   0   5   6        0.66        0.51      1.62 o 
   1   5   6      376.19      351.40      8.92 o 
   2   5   6       32.45       33.99      4.63 o 
   3   5   6        2.26        0.16      1.96 o 
   4   5   6       19.93       21.40      3.78 o 
   5   5   6       21.56       23.89      4.11 o 
   6   5   6        6.48        4.29      4.00 o 
   7   5   6      168.34      180.07      9.28 o 
   8   5   6       86.13       75.99      9.31 o 
   9   5   6        5.91        2.15      4.51 o 
  10   5   6        0.71        5.71      4.76 o 
  11   5   6        2.15       -1.67      4.21 o 
 -13   6   6       38.57       52.67     15.44 o 
 -12   6   6        0.03        4.15      4.93 o 
 -11   6   6        1.20        0.76      4.42 o 
 -10   6   6        5.39       -0.52      4.10 o 
  -9   6   6       28.52       24.81      7.36 o 
  -8   6   6        2.72        3.00      3.97 o 
  -7   6   6       16.91       28.29      6.22 o 
  -6   6   6       57.61       62.03      7.98 o 
  -5   6   6     1918.57     2091.14     38.29 o 
  -4   6   6      157.24      159.13      8.14 o 
  -3   6   6      217.70      193.19      7.23 o 
  -2   6   6      143.56      131.42      8.10 o 
  -1   6   6      418.99      420.61     10.41 o 
   0   6   6        4.17        8.92      2.73 o 
   1   6   6       13.63       14.18      3.22 o 
   2   6   6        0.16       -0.38      2.20 o 
   3   6   6      177.51      142.15      6.74 o 
   4   6   6       18.75       15.01      3.93 o 
   5   6   6      366.11      331.61     12.22 o 
   6   6   6       43.23       35.34      5.78 o 
   7   6   6       66.31       61.60      6.78 o 
   8   6   6       14.69       11.75      5.72 o 
   9   6   6        2.20        5.75      4.86 o 
  10   6   6        3.43        2.67      5.19 o 
 -11   7   6       10.48        5.96      5.75 o 
 -10   7   6        3.95        4.60      6.40 o 
  -9   7   6        2.47        0.92      4.59 o 
  -8   7   6       24.48       19.68      8.15 o 
  -7   7   6      145.03      144.19     11.90 o 
  -6   7   6       24.95       25.69      6.55 o 
  -5   7   6      124.80      153.47     12.69 o 
  -4   7   6      164.00      182.56     12.49 o 
  -3   7   6      900.96      939.40     16.97 o 
  -2   7   6       26.95       30.38      4.24 o 
  -1   7   6       42.41       40.11      4.87 o 
   0   7   6       23.44       16.49      3.87 o 
   1   7   6       21.37       15.39      3.41 o 
   2   7   6        0.26       -1.53      2.43 o 
   3   7   6      153.11      142.48      7.50 o 
   4   7   6       33.23       19.82      4.45 o 
   5   7   6       58.47       46.57      6.29 o 
   6   7   6        3.97        4.05      3.59 o 
   7   7   6       35.72       39.17      8.03 o 
   8   7   6        5.87        5.31      5.54 o 
   9   7   6        0.94        2.55      5.25 o 
  -9   8   6       19.09       19.74      9.07 o 
  -8   8   6        0.57       -1.57      4.50 o 
  -7   8   6        0.46        5.39      5.04 o 
  -6   8   6       88.80       88.10     10.90 o 
  -5   8   6       18.35       18.76      6.41 o 
  -4   8   6       86.35      105.04     13.43 o 
  -3   8   6        3.93        4.20      3.61 o 
  -2   8   6        0.06        2.85      2.96 o 
  -1   8   6       19.37       20.36      3.98 o 
   0   8   6       12.60       18.27      3.79 o 
   1   8   6        4.49        1.56      2.94 o 
   2   8   6       23.16       20.87      4.32 o 
   3   8   6        7.28        1.76      4.21 o 
   4   8   6        0.00        0.50      3.50 o 
   5   8   6        3.69       -0.92      3.59 o 
   6   8   6       42.05       47.35      9.12 o 
   7   8   6       19.59       25.22      7.72 o 
  -6   9   6        0.01        2.42      5.53 o 
  -5   9   6        1.26       -0.62      5.60 o 
  -4   9   6       26.45       33.60      8.29 o 
  -3   9   6        0.03       -0.34      3.64 o 
  -2   9   6        5.12        1.10      3.69 o 
  -1   9   6        0.24        0.72      3.10 o 
   0   9   6        3.78        5.00      3.48 o 
   1   9   6        2.36        4.15      3.57 o 
   2   9   6        0.26       -0.36      3.19 o 
   3   9   6        2.13        0.54      4.04 o 
 -16   1   7        0.78       -3.19      4.86 o 
 -15   1   7        4.00        2.88      4.49 o 
 -14   1   7       15.64       12.64      5.13 o 
 -13   1   7       40.77       49.38      7.65 o 
 -12   1   7        5.05        5.69      8.53 o 
 -11   1   7        6.14        3.88      3.10 o 
 -10   1   7       97.73      107.50      9.71 o 
  -9   1   7       38.69       45.68      4.10 o 
  -8   1   7      194.54      210.42      6.83 o 
  -7   1   7     1066.35     1104.02     15.70 o 
  -6   1   7       46.17       50.16      2.40 o 
  -5   1   7     2530.93     2619.27     22.20 o 
  -4   1   7     1267.12     1348.03     12.84 o 
  -3   1   7       24.62       32.47      1.88 o 
  -2   1   7       47.44       50.57      3.83 o 
   0   1   7        9.66       12.21      3.61 o 
   2   1   7      243.63      253.64     10.21 o 
   3   1   7     2476.32     2555.60     37.86 o 
   4   1   7       51.69       61.11      4.46 o 
   5   1   7        6.91        9.03      2.77 o 
   6   1   7       24.55       25.46      3.78 o 
   7   1   7       19.55       18.06      3.38 o 
   8   1   7       17.65       18.08      3.27 o 
   9   1   7      101.84       91.33      6.14 o 
  10   1   7        6.47        5.23      2.82 o 
  11   1   7       66.88       52.70      5.55 o 
  12   1   7        2.08        2.80      3.47 o 
  13   1   7        6.70       11.43      5.28 o 
 -16   2   7        2.53        4.72      5.38 o 
 -15   2   7        4.29       -2.97      4.32 o 
 -14   2   7        9.93        6.92      4.86 o 
 -13   2   7        0.01        6.26      4.13 o 
 -12   2   7       50.84       59.17      7.91 o 
 -11   2   7        1.17        2.31      3.28 o 
 -10   2   7       39.46       42.16      5.89 o 
  -9   2   7       31.33       36.68      3.92 o 
  -8   2   7        3.83        2.03      4.28 o 
  -7   2   7        7.39        3.21      2.14 o 
  -6   2   7     1829.59     1888.59     27.63 o 
  -5   2   7      477.32      511.59      8.80 o 
  -1   2   7       16.13       20.60      1.74 o 
   0   2   7      301.20      295.98      5.46 o 
   1   2   7       86.18       85.90      3.93 o 
   2   2   7       24.80       23.13      2.76 o 
   3   2   7      141.39      146.24      6.07 o 
   4   2   7      601.93      554.23     12.34 o 
   5   2   7      250.03      226.24      8.39 o 
   6   2   7       67.18       67.96      5.47 o 
   7   2   7      292.19      292.60     16.25 o 
   8   2   7       46.90       40.49      5.16 o 
   9   2   7        1.31       -0.75      2.52 o 
  10   2   7       48.00       57.88      7.10 o 
  11   2   7        3.66        5.36      3.70 o 
  12   2   7        4.50        5.94      3.85 o 
  13   2   7       15.20       16.70      5.34 o 
 -15   3   7        5.89        0.58      6.83 o 
 -14   3   7        1.08        6.60      4.97 o 
 -13   3   7       32.53       38.26     13.40 o 
 -12   3   7       13.34        4.95      3.96 o 
 -11   3   7      101.39      112.54      9.27 o 
 -10   3   7       61.43       60.87      7.06 o 
  -9   3   7      216.79      227.83     10.51 o 
  -8   3   7       12.05        5.57      4.58 o 
  -7   3   7       57.83       62.66      6.65 o 
  -6   3   7        5.70        7.52      2.72 o 
  -4   3   7       22.54       23.31      2.77 o 
  -2   3   7       46.48       42.26      2.73 o 
  -1   3   7        0.39       -0.12      1.19 o 
   0   3   7      780.46      783.25     10.78 o 
   1   3   7      767.77      798.99     11.20 o 
   2   3   7       43.33       45.15      3.77 o 
   3   3   7       48.10       53.02      4.31 o 
   4   3   7      178.59      179.75      7.37 o 
   5   3   7      213.15      244.26      9.01 o 
   6   3   7       25.67       22.86      3.86 o 
   7   3   7      487.19      511.45     14.27 o 
   8   3   7       48.10       53.15      5.99 o 
   9   3   7      133.13      147.52      8.81 o 
  10   3   7        9.53       16.27      7.87 o 
  11   3   7       41.92       52.33      8.54 o 
  12   3   7       35.95       23.01      6.88 o 
 -15   4   7        7.85        6.74      5.88 o 
 -14   4   7        1.99        7.21      5.16 o 
 -13   4   7        4.77       11.72      7.64 o 
 -12   4   7        2.11        2.17      3.66 o 
 -11   4   7        0.72        1.67      3.57 o 
 -10   4   7       38.62       39.08      9.22 o 
  -9   4   7      167.71      157.69      9.55 o 
  -8   4   7       11.22        9.93      3.63 o 
  -7   4   7       33.57       33.01      5.17 o 
  -6   4   7       14.10        8.64      4.96 o 
  -5   4   7      170.11      153.81     12.23 o 
  -3   4   7      255.25      250.34      6.50 o 
  -2   4   7      337.96      355.89      7.74 o 
  -1   4   7     1200.00     1342.52     16.04 o 
   0   4   7       56.99       52.42      4.92 o 
   1   4   7       63.45       68.67      4.06 o 
   2   4   7       68.25       64.34      4.08 o 
   3   4   7       40.26       46.28      4.53 o 
   4   4   7      228.40      252.98     12.55 o 
   5   4   7        3.10        3.16      2.67 o 
   6   4   7      575.75      596.11     15.32 o 
   7   4   7      993.91     1051.73     21.42 o 
   8   4   7       44.51       49.08      6.07 o 
   9   4   7      117.45      128.33     11.14 o 
  10   4   7       19.02       18.96      5.93 o 
  11   4   7        1.19        2.19      4.66 o 
 -14   5   7        7.48       23.13     10.19 o 
 -13   5   7        1.03       -0.66      4.22 o 
 -12   5   7        0.31       -2.78      3.18 o 
 -11   5   7        1.36        3.35      4.08 o 
 -10   5   7       11.48        8.00      5.91 o 
  -9   5   7        7.79        4.27      3.58 o 
  -8   5   7      106.19      110.35      9.23 o 
  -7   5   7       17.00       17.48      7.61 o 
  -6   5   7      309.74      306.69     13.37 o 
  -5   5   7       19.74        9.18      6.49 o 
  -4   5   7      165.15      168.72      7.46 o 
  -3   5   7        2.52        0.56      2.08 o 
  -2   5   7      441.72      437.72      9.55 o 
  -1   5   7       24.04       25.40      3.04 o 
   0   5   7      125.17      120.83      5.43 o 
   1   5   7        3.06        2.90      2.23 o 
   2   5   7        9.50        6.62      2.46 o 
   3   5   7       25.47       23.86      3.92 o 
   4   5   7       38.16       34.62      4.70 o 
   5   5   7      214.70      238.00      9.92 o 
   6   5   7      118.11      128.47      8.16 o 
   7   5   7      114.36      115.96      8.26 o 
   8   5   7       25.33       19.31      4.67 o 
   9   5   7        1.54        5.55      4.70 o 
  10   5   7        0.65        2.32      4.68 o 
  11   5   7        0.28       -0.77      4.63 o 
 -13   6   7        0.02        2.39      5.02 o 
 -12   6   7        3.24        5.87      5.31 o 
 -11   6   7        2.03        3.81      4.37 o 
 -10   6   7        0.22       -1.17      3.69 o 
  -9   6   7       20.84       34.54      7.08 o 
  -8   6   7      221.75      260.51     13.85 o 
  -7   6   7        9.87       11.94      4.64 o 
  -6   6   7        1.34        4.56      4.14 o 
  -5   6   7      139.49      145.32     10.47 o 
  -4   6   7       66.72       65.84      6.07 o 
  -3   6   7       30.33       28.24      7.24 o 
  -2   6   7       59.00       64.25      4.86 o 
  -1   6   7       79.78       78.44      5.19 o 
   0   6   7       46.13       49.83      5.04 o 
   1   6   7        0.73        1.83      2.36 o 
   2   6   7       20.23       15.54      3.83 o 
   3   6   7       51.04       41.13      5.24 o 
   4   6   7       19.53       18.25      4.36 o 
   5   6   7      163.00      158.00      8.96 o 
   6   6   7      223.44      185.27     12.21 o 
   7   6   7       86.05       74.80      7.37 o 
   8   6   7        0.14       -2.74      4.25 o 
   9   6   7        2.59       -2.85      6.32 o 
 -11   7   7        2.16       -2.20      4.63 o 
 -10   7   7       20.45       14.14      8.22 o 
  -9   7   7       62.10       79.51     10.12 o 
  -8   7   7       96.70      107.68     11.09 o 
  -7   7   7       51.20       41.85      7.92 o 
  -6   7   7      540.67      583.60     41.43 o 
  -5   7   7     1437.46     1567.36     49.80 o 
  -4   7   7       19.53       23.45      6.45 o 
  -3   7   7      138.31      158.23      7.47 o 
  -2   7   7      219.60      221.88      8.46 o 
  -1   7   7      238.45      240.29      8.69 o 
   0   7   7       85.17       82.24      5.88 o 
   1   7   7       26.47       25.25      3.98 o 
   2   7   7       30.15       23.63      3.95 o 
   3   7   7      121.39       95.13      7.76 o 
   4   7   7        0.44       -1.96      3.08 o 
   5   7   7       21.29       16.00      4.48 o 
   6   7   7       13.28       11.70      5.49 o 
   7   7   7       44.77       48.81     13.35 o 
   8   7   7       37.11       32.30     11.97 o 
  -9   8   7        1.99        4.94      7.70 o 
  -8   8   7       20.72       24.80      7.75 o 
  -7   8   7        2.03       -2.44      8.07 o 
  -6   8   7        1.40        4.75      5.18 o 
  -5   8   7       39.28       52.76      9.21 o 
  -4   8   7       32.27       18.18     11.51 o 
  -3   8   7        1.96       -0.80      3.38 o 
  -2   8   7        0.60       -2.04      2.69 o 
  -1   8   7        4.84        8.12      3.35 o 
   0   8   7        3.70        2.73      3.00 o 
   1   8   7       18.99       16.59      3.98 o 
   2   8   7        0.48       -1.10      2.93 o 
   3   8   7       66.07       64.81     13.02 o 
   4   8   7        5.97        5.58      4.95 o 
   5   8   7       42.25       43.94      8.69 o 
   6   8   7        1.08       -1.43      6.47 o 
  -6   9   7        3.18       -1.78      8.02 o 
  -5   9   7        0.50       -1.53      5.23 o 
  -4   9   7       32.22       32.02      8.39 o 
  -3   9   7       43.51       49.30      6.75 o 
  -2   9   7       20.50       17.06      5.01 o 
  -1   9   7        7.31       10.90      4.78 o 
   0   9   7        7.61        2.28      4.04 o 
   1   9   7        9.08        9.94      4.75 o 
   2   9   7        0.02        2.64      4.10 o 
   3   9   7        0.10       -0.55      4.74 o 
 -16   0   8        4.75        3.52      6.93 o 
 -15   0   8        5.28        4.58      6.16 o 
 -14   0   8       42.36       52.27     11.51 o 
 -13   0   8       67.34       47.13     10.70 o 
 -12   0   8       54.11       54.16     10.39 o 
 -11   0   8        3.62        3.36      4.18 o 
 -10   0   8       86.35       90.29     11.01 o 
  -9   0   8        3.86       15.28      5.25 o 
  -8   0   8     1928.17     2061.42     26.49 o 
  -7   0   8     1865.56     1826.07     23.96 o 
  -6   0   8     3954.50     4103.86     55.88 o 
  -5   0   8     7261.62     7614.23    107.42 o 
  -4   0   8       54.44       55.35      3.59 o 
  -3   0   8       23.82       28.72      2.41 o 
   2   0   8     1249.73     1319.84     34.58 o 
   3   0   8     1269.70     1317.80     35.84 o 
   4   0   8      486.30      448.41     13.01 o 
   5   0   8       21.32       31.02      4.55 o 
   6   0   8      433.76      407.13     14.01 o 
   7   0   8        6.50        9.34      3.42 o 
   8   0   8       60.73       57.32      7.39 o 
   9   0   8      115.82       97.56     13.88 o 
  10   0   8       27.67       24.65      5.78 o 
  11   0   8       24.02       20.75      5.51 o 
  12   0   8        1.22        0.18      4.15 o 
 -16   1   8       26.97       26.83      7.64 o 
 -15   1   8        2.73        4.03      4.79 o 
 -14   1   8        0.51        6.23      4.40 o 
 -13   1   8        2.97        3.02      4.00 o 
 -12   1   8       10.76       15.09      4.53 o 
 -11   1   8      150.97      136.40      9.77 o 
 -10   1   8       27.92       29.35      5.09 o 
  -9   1   8      116.29      124.88      5.71 o 
  -8   1   8       12.63       10.38      2.94 o 
  -7   1   8       12.30       13.60      1.59 o 
  -6   1   8      521.00      545.60      8.71 o 
  -5   1   8      187.92      194.87      4.68 o 
  -4   1   8       76.15       77.59      2.95 o 
  -3   1   8     1136.94     1194.05     11.29 o 
  -2   1   8       45.92       44.98      2.91 o 
  -1   1   8        7.69       10.60      2.86 o 
   0   1   8       19.98       17.52      8.80 o 
   2   1   8     1156.00     1261.59     17.13 o 
   3   1   8       18.19       23.89      3.08 o 
   4   1   8      250.67      282.70      8.76 o 
   5   1   8      268.86      269.84      9.13 o 
   6   1   8       12.33       11.40      3.47 o 
   7   1   8       23.92       24.94      3.95 o 
   8   1   8       99.55      102.96      6.23 o 
   9   1   8        2.26       -0.72      2.12 o 
  10   1   8       31.89       30.60      4.48 o 
  11   1   8      104.15       99.68      7.05 o 
  12   1   8        7.24        6.05      3.72 o 
 -16   2   8        0.24       -0.20      5.08 o 
 -15   2   8        2.34        4.28      5.15 o 
 -14   2   8       25.43       20.39     14.82 o 
 -13   2   8       91.93       96.84     26.44 o 
 -12   2   8      105.32      121.77     10.27 o 
 -11   2   8      287.30      344.34     14.66 o 
 -10   2   8      123.69      143.36      7.03 o 
  -9   2   8        1.23        0.53      1.83 o 
  -8   2   8       76.28       67.42      7.74 o 
  -7   2   8      107.16       97.23      6.23 o 
  -6   2   8      162.12      170.36      4.98 o 
  -5   2   8      106.55      105.84      8.46 o 
  -4   2   8       37.63       43.52      3.17 o 
  -3   2   8        2.09        0.93      1.24 o 
  -1   2   8      247.36      265.23      4.75 o 
   0   2   8       57.46       68.17      2.92 o 
   2   2   8     2536.24     2472.85     37.98 o 
   3   2   8      204.40      189.18      7.02 o 
   4   2   8      362.44      388.37     10.59 o 
   5   2   8      192.30      195.06     13.13 o 
   6   2   8      457.26      486.40     13.21 o 
   7   2   8       10.47        8.15      3.17 o 
   8   2   8        0.39        0.13      2.63 o 
   9   2   8       50.69       51.08      6.08 o 
  10   2   8       66.82       54.76      5.68 o 
  11   2   8        7.41        6.73      4.32 o 
  12   2   8        0.21       -0.83      3.59 o 
 -15   3   8        8.83       11.34      7.11 o 
 -14   3   8        0.01        0.28      4.08 o 
 -13   3   8       12.68       16.79      5.52 o 
 -12   3   8       38.32       43.28      7.11 o 
 -11   3   8       47.57       53.00      6.97 o 
 -10   3   8      284.93      276.63     11.95 o 
  -9   3   8      335.87      337.47     12.84 o 
  -8   3   8        1.66        3.19      2.57 o 
  -7   3   8       21.89       21.24      4.01 o 
  -6   3   8        2.56        2.55      1.99 o 
  -2   3   8     1039.66     1087.80     12.53 o 
  -1   3   8      124.32      140.60      4.43 o 
   0   3   8        1.71        1.73      1.35 o 
   1   3   8      409.86      443.62      8.89 o 
   2   3   8        7.07        6.07      2.06 o 
   3   3   8      868.84      834.45     15.38 o 
   4   3   8       12.42       10.56      2.84 o 
   5   3   8      449.31      453.08     13.51 o 
   6   3   8      603.34      631.68     15.54 o 
   7   3   8      643.29      653.51     16.37 o 
   8   3   8        1.28        2.95      2.77 o 
   9   3   8       69.70       76.14      7.52 o 
  10   3   8        0.31       -1.19      3.68 o 
  11   3   8        4.50        2.74      4.63 o 
  12   3   8       10.09        5.27      4.91 o 
 -15   4   8        4.24        4.40      5.52 o 
 -14   4   8        2.38        4.83      5.50 o 
 -13   4   8        0.33        5.86      6.37 o 
 -12   4   8        0.59       -0.32      3.50 o 
 -11   4   8       19.08       37.41      6.80 o 
 -10   4   8       11.37       14.21      4.47 o 
  -9   4   8        4.54       -1.15      2.60 o 
  -8   4   8        0.49        0.06      2.47 o 
  -7   4   8       65.37       60.60      8.66 o 
  -6   4   8        0.13        1.77      2.16 o 
  -5   4   8        4.41        3.68      1.84 o 
  -4   4   8       28.29       25.29      3.32 o 
  -3   4   8        6.11        5.18      2.38 o 
  -2   4   8        9.88        9.21      2.34 o 
  -1   4   8      115.00      115.03      5.44 o 
   0   4   8       38.77       48.01      3.52 o 
   1   4   8      125.12      123.43      5.08 o 
   2   4   8       28.58       30.87      3.89 o 
   3   4   8       34.81       40.67      4.44 o 
   4   4   8       11.21        7.43      2.90 o 
   5   4   8      328.41      331.94     15.07 o 
   6   4   8      325.06      341.42     11.90 o 
   7   4   8      141.28      163.51      9.19 o 
   8   4   8        5.22        3.01      3.29 o 
   9   4   8       14.45       15.86      4.64 o 
  10   4   8       17.75       25.01     10.09 o 
  11   4   8        0.26       -0.25      7.44 o 
 -14   5   8        0.10        0.97      6.93 o 
 -13   5   8        3.58        1.95      4.62 o 
 -12   5   8        1.98        1.18      3.98 o 
 -11   5   8        2.49        3.30      3.87 o 
 -10   5   8       31.00       34.61      6.52 o 
  -9   5   8       29.21       21.94      6.75 o 
  -8   5   8        0.14        2.14      3.12 o 
  -7   5   8      594.04      678.18     25.02 o 
  -6   5   8      158.00      140.81     12.97 o 
  -5   5   8       99.35       84.23      8.84 o 
  -4   5   8       10.74        5.92      2.57 o 
  -3   5   8      109.16       99.95      4.95 o 
  -2   5   8       88.08       87.31      4.84 o 
  -1   5   8      277.82      293.45      8.04 o 
   0   5   8        7.05        6.85      2.93 o 
   1   5   8        4.09        4.39      2.22 o 
   2   5   8        1.00        0.25      2.03 o 
   3   5   8      116.53      119.54      7.15 o 
   4   5   8       24.42       28.05      4.47 o 
   5   5   8       29.12       29.58      4.82 o 
   6   5   8        0.81       -1.71      2.88 o 
   7   5   8       15.98       12.89      5.35 o 
   8   5   8        0.91        1.44      4.27 o 
   9   5   8        4.35       12.33      8.97 o 
  10   5   8        1.70        7.03      9.07 o 
 -13   6   8        0.79       -0.99      4.81 o 
 -12   6   8        1.56        0.36      4.21 o 
 -11   6   8        0.65        0.60      4.33 o 
 -10   6   8        2.28       -0.06      3.64 o 
  -9   6   8        0.84       -0.28      4.15 o 
  -8   6   8        0.87       -1.12      3.57 o 
  -7   6   8      149.65      188.05     12.09 o 
  -6   6   8      405.34      458.87     18.56 o 
  -5   6   8       22.67       21.49      5.60 o 
  -4   6   8      123.00      130.79     10.36 o 
  -3   6   8       95.85       85.77      5.33 o 
  -2   6   8       43.46       43.56      4.68 o 
  -1   6   8       15.67       18.92      3.41 o 
   0   6   8       83.86       98.54      5.77 o 
   1   6   8      209.58      196.13      7.54 o 
   2   6   8       26.52       24.50      4.33 o 
   3   6   8      161.08      137.73      8.33 o 
   4   6   8       30.76       37.51      7.16 o 
   5   6   8      239.82      263.56     26.78 o 
   6   6   8      148.41      176.31     12.89 o 
   7   6   8       40.89       53.91      8.83 o 
   8   6   8       22.19       17.42      9.99 o 
   9   6   8        3.57        0.76      7.85 o 
 -11   7   8        0.66        0.33      4.84 o 
 -10   7   8       13.65       15.91      8.02 o 
  -9   7   8        0.14       -4.33      5.53 o 
  -8   7   8       96.93       99.92     10.94 o 
  -7   7   8       16.79       19.72      6.11 o 
  -6   7   8       64.28       60.71      9.01 o 
  -5   7   8      375.68      448.49     18.99 o 
  -4   7   8      160.43      190.18     12.64 o 
  -3   7   8       30.51       26.86      4.62 o 
  -2   7   8       12.62       12.33      3.35 o 
  -1   7   8        1.71        0.11      2.60 o 
   0   7   8       55.99       44.01      4.75 o 
   1   7   8       43.75       48.20      6.02 o 
   2   7   8       38.37       38.18      5.74 o 
   3   7   8       34.97       25.08     10.72 o 
   4   7   8        1.14        1.54      4.02 o 
   5   7   8       13.43       10.78      5.51 o 
   6   7   8        2.83        6.95      5.24 o 
   7   7   8        2.74        2.50      7.08 o 
  -9   8   8        0.00        2.62      5.18 o 
  -8   8   8        7.72        9.04      5.72 o 
  -7   8   8        0.82       11.63      6.33 o 
  -6   8   8        0.51        2.57      4.97 o 
  -5   8   8       12.37        4.97      5.10 o 
  -4   8   8        6.05       -0.35      5.01 o 
  -3   8   8       12.72       12.96     11.51 o 
  -2   8   8       31.03       19.75      5.15 o 
  -1   8   8       17.75       16.14      4.59 o 
   0   8   8       36.42       40.25      6.21 o 
   1   8   8        3.05        2.15      3.81 o 
   2   8   8       23.26       19.28      5.01 o 
   3   8   8       11.95       13.95      6.12 o 
   4   8   8       57.45       62.21      9.74 o 
   5   8   8       23.95       26.79     11.56 o 
  -5   9   8        0.17        2.69      5.94 o 
  -4   9   8        5.25       12.85      6.78 o 
  -3   9   8       17.51       25.20      9.65 o 
  -2   9   8        1.08        3.37      5.61 o 
  -1   9   8        6.34        7.74      4.92 o 
   0   9   8        9.36        9.32      4.51 o 
   1   9   8        4.21        6.04      4.36 o 
 -16   1   9       33.77       45.40     15.54 o 
 -15   1   9       10.61       12.87      5.38 o 
 -14   1   9        0.39        0.20      3.74 o 
 -13   1   9        3.78        2.26      3.89 o 
 -12   1   9        6.79       14.41      4.71 o 
 -11   1   9        0.13        2.23      3.31 o 
 -10   1   9       18.20       18.77      4.48 o 
  -9   1   9       54.14       48.55      4.96 o 
  -8   1   9      537.10      517.65     13.12 o 
  -7   1   9       16.98       21.23      2.03 o 
  -6   1   9     1128.24     1204.55     13.21 o 
  -5   1   9      399.07      459.13      7.80 o 
  -4   1   9      229.38      255.83      5.18 o 
  -2   1   9       72.33       70.92      3.64 o 
   2   1   9        9.94       12.31      2.35 o 
   3   1   9        6.29        4.02      1.94 o 
   4   1   9        7.76        6.76      2.38 o 
   5   1   9       20.06       20.33      3.55 o 
   6   1   9      117.01      131.04     12.16 o 
   7   1   9       99.21      101.93      7.05 o 
   8   1   9       42.38       37.49      4.44 o 
   9   1   9       11.86        6.12      2.71 o 
  10   1   9        0.01       -0.54      2.50 o 
  11   1   9        0.08        0.73      2.82 o 
  12   1   9       25.81       32.26      5.84 o 
 -16   2   9        4.56        3.40      5.62 o 
 -15   2   9       14.79       19.75      6.24 o 
 -14   2   9        0.15       -1.34      6.11 o 
 -13   2   9        6.15        9.59      4.58 o 
 -12   2   9        2.87        0.24      3.50 o 
 -11   2   9       96.39      120.62      9.55 o 
 -10   2   9       89.44       89.88      5.76 o 
  -9   2   9      142.00      146.79      6.61 o 
  -8   2   9        3.20        0.51      1.88 o 
  -7   2   9      115.95      110.81      5.33 o 
  -6   2   9       66.91       74.66      3.87 o 
  -1   2   9       82.29       76.48      4.30 o 
   0   2   9       22.35       20.35      1.87 o 
   1   2   9        1.61        2.55      1.59 o 
   2   2   9     1285.20     1330.13     21.01 o 
   3   2   9      237.55      228.00      7.76 o 
   4   2   9       46.13       43.11      4.49 o 
   5   2   9      458.73      491.00     13.01 o 
   6   2   9       22.03       22.04      4.12 o 
   7   2   9      136.23      122.69      7.77 o 
   8   2   9        1.09       -1.66      2.70 o 
   9   2   9        2.69        2.73      3.08 o 
  10   2   9        1.43       -1.31      2.69 o 
  11   2   9        2.55       -0.42      3.78 o 
  12   2   9        2.92        0.84      5.17 o 
 -15   3   9        0.55       -3.68      4.07 o 
 -14   3   9        6.56        1.51      4.12 o 
 -13   3   9        2.76        0.87      3.67 o 
 -12   3   9       14.71       17.47      5.21 o 
 -11   3   9      121.05      129.53     10.00 o 
 -10   3   9       49.47       54.53      6.42 o 
  -9   3   9       93.27      102.47      7.63 o 
  -8   3   9       46.78       42.74      5.48 o 
  -7   3   9       30.12       30.06      4.65 o 
  -6   3   9       46.31       46.82      5.15 o 
  -5   3   9        0.44       -0.78      1.27 o 
  -4   3   9       97.68      126.57      7.33 o 
  -3   3   9       80.62       88.27      5.00 o 
  -1   3   9       40.05       43.29      2.80 o 
   0   3   9       71.60       62.60      3.46 o 
   1   3   9        0.13        1.99      1.45 o 
   2   3   9        0.26       -0.77      1.66 o 
   3   3   9      166.05      173.44      7.16 o 
   4   3   9      272.45      300.41     10.01 o 
   5   3   9      346.13      357.31     11.53 o 
   6   3   9      112.73      114.70      7.92 o 
   7   3   9       23.51       21.79      4.70 o 
   8   3   9       12.76       21.58      7.13 o 
   9   3   9       40.84       40.61      7.65 o 
  10   3   9        1.34        1.95      4.48 o 
  11   3   9        6.03        4.69      7.08 o 
 -15   4   9        2.30        1.29      5.46 o 
 -14   4   9        9.29       10.57      5.79 o 
 -13   4   9       18.25       26.58     10.67 o 
 -12   4   9       40.58       60.84      8.35 o 
 -11   4   9       31.62       28.72      5.63 o 
 -10   4   9       26.22       24.43      8.10 o 
  -9   4   9      304.10      341.58     14.01 o 
  -8   4   9        5.63        0.36      3.06 o 
  -7   4   9       59.64       59.03      6.54 o 
  -6   4   9        7.21        0.76      2.15 o 
  -5   4   9       16.03       12.15      5.09 o 
  -2   4   9      134.55      164.33      5.44 o 
  -1   4   9        0.10       -0.80      1.42 o 
   0   4   9      281.89      273.54      7.09 o 
   1   4   9       17.65       11.47      2.88 o 
   2   4   9      176.75      179.78      7.33 o 
   3   4   9       15.91       16.42      3.31 o 
   4   4   9     1088.88     1115.27     27.80 o 
   5   4   9      225.69      237.02     13.08 o 
   6   4   9        0.90        0.38      6.75 o 
   7   4   9       70.83       64.14      8.86 o 
   8   4   9       28.36       27.09      6.89 o 
   9   4   9       10.00       15.69      5.78 o 
  10   4   9       12.88       30.97     11.21 o 
 -14   5   9        1.15        1.17      6.88 o 
 -13   5   9        3.81        3.82      7.18 o 
 -12   5   9        1.87        1.88      4.06 o 
 -11   5   9       14.33       14.59      5.22 o 
 -10   5   9        5.67        7.41      4.97 o 
  -9   5   9       11.05        8.53      3.94 o 
  -8   5   9       49.78       65.61      7.69 o 
  -7   5   9       49.77       59.35     15.00 o 
  -6   5   9       55.93       68.05      7.58 o 
  -5   5   9      295.92      303.84     20.93 o 
  -4   5   9       29.51       26.88      4.03 o 
  -3   5   9        3.63        1.58      1.95 o 
  -2   5   9       79.90       80.81      5.58 o 
  -1   5   9      106.69      102.76      5.25 o 
   0   5   9      232.80      209.24      8.82 o 
   1   5   9       91.47       90.76      6.56 o 
   2   5   9       34.35       39.21      6.59 o 
   3   5   9       10.88       15.77      6.52 o 
   4   5   9        0.37       -2.19      3.72 o 
   5   5   9       20.73       30.00      8.84 o 
   6   5   9      234.57      251.20     14.71 o 
   7   5   9        0.76       -1.07      3.84 o 
   8   5   9        1.47       -1.50      4.34 o 
   9   5   9        0.06       -3.41      6.21 o 
  10   5   9        0.28       -3.46      6.67 o 
 -13   6   9        1.66        4.20      5.30 o 
 -12   6   9        7.37        7.49      5.26 o 
 -11   6   9        8.30        5.83      4.61 o 
 -10   6   9        0.61       -2.83      4.41 o 
  -9   6   9        0.00        1.70      4.17 o 
  -8   6   9       94.03       98.16      9.90 o 
  -7   6   9       83.99      105.32     10.05 o 
  -6   6   9       74.88       66.84      8.32 o 
  -5   6   9       33.46       39.64      6.86 o 
  -4   6   9       42.40       42.71     10.90 o 
  -3   6   9      183.15      207.52      9.39 o 
  -2   6   9      280.24      299.79     16.26 o 
  -1   6   9      161.23      184.32      8.93 o 
   0   6   9       57.84       62.94      6.10 o 
   1   6   9       24.38       21.61      4.29 o 
   2   6   9      140.32      152.70      8.76 o 
   3   6   9       58.21       62.70      8.73 o 
   4   6   9        1.18        0.65      3.85 o 
   5   6   9       50.69       49.16     13.22 o 
   6   6   9       65.33       74.44     10.00 o 
   7   6   9        3.46        1.26      3.98 o 
   8   6   9       20.13       32.96     12.53 o 
 -11   7   9        0.24       -4.10      4.76 o 
 -10   7   9       36.34       35.70      8.17 o 
  -9   7   9       33.16       33.51     11.08 o 
  -8   7   9      466.40      587.04     22.56 o 
  -7   7   9      451.54      497.44     20.41 o 
  -6   7   9       11.55       20.64      6.50 o 
  -5   7   9      282.92      382.71     17.49 o 
  -4   7   9       70.77       84.54     14.01 o 
  -3   7   9       35.30       36.58      7.32 o 
  -2   7   9       21.08       17.37      4.46 o 
  -1   7   9       19.28       19.15      5.10 o 
   0   7   9      187.94      188.90     12.76 o 
   1   7   9       50.51       49.90      6.85 o 
   2   7   9      107.83      104.18      8.23 o 
   3   7   9      401.45      374.82     20.16 o 
   4   7   9       25.01       20.72      6.46 o 
   5   7   9        1.56        2.93      4.55 o 
   6   7   9        7.06        6.33      5.50 o 
   7   7   9        2.34        4.18      7.79 o 
  -9   8   9        1.56       -1.86      5.29 o 
  -8   8   9       11.60        2.10      5.39 o 
  -7   8   9        0.08        2.60      5.66 o 
  -6   8   9       13.57       15.73      6.68 o 
  -5   8   9        7.56        0.40      9.50 o 
  -4   8   9        7.65       12.51      6.10 o 
  -3   8   9       16.66       13.46      7.03 o 
  -2   8   9        0.57        2.42      5.37 o 
  -1   8   9        6.01       -1.14      5.17 o 
   0   8   9       13.69       14.50      4.72 o 
   1   8   9       28.64       28.42      5.73 o 
   2   8   9        2.01        2.16      3.92 o 
   3   8   9        0.33        4.30      4.99 o 
   4   8   9       38.02       44.98      9.02 o 
  -4   9   9       16.80       12.41     11.28 o 
  -3   9   9        1.88        0.08      5.26 o 
  -2   9   9        5.52        9.43      6.34 o 
  -1   9   9        1.19        2.35      5.35 o 
   0   9   9       21.78       22.20      5.77 o 
 -16   0  10       66.26       69.75     14.32 o 
 -15   0  10       17.54        8.10      7.59 o 
 -14   0  10        6.90       11.31      6.78 o 
 -13   0  10       33.35       20.89      7.44 o 
 -12   0  10       42.02       32.61      8.81 o 
 -11   0  10      304.51      329.55     19.42 o 
 -10   0  10        6.57       15.03      5.81 o 
  -9   0  10        0.31        1.43      3.36 o 
  -8   0  10     3621.73     3667.71     61.47 o 
  -7   0  10      811.22      745.88     32.11 o 
  -6   0  10     1861.04     1903.56     25.27 o 
  -5   0  10     1260.88     1295.98     19.09 o 
  -4   0  10       13.03       10.22      4.31 o 
  -3   0  10      260.75      219.09      5.66 o 
   2   0  10      941.21     1061.22     18.96 o 
   3   0  10      284.44      277.04     13.97 o 
   4   0  10       11.85        7.43      3.03 o 
   5   0  10       23.53       22.93      4.48 o 
   6   0  10       13.04        9.35      3.63 o 
   7   0  10      171.04      137.94      9.71 o 
   8   0  10      227.02      188.67     11.31 o 
   9   0  10       99.00       80.74      9.73 o 
  10   0  10       39.84       36.84      9.58 o 
  11   0  10        2.93        0.46      6.22 o 
 -16   1  10        0.40        7.90      5.39 o 
 -15   1  10        3.09        1.77      4.52 o 
 -14   1  10       11.09       27.77      6.50 o 
 -13   1  10        1.99        0.58      3.70 o 
 -12   1  10      119.93      148.79     13.78 o 
 -11   1  10      189.66      201.66     14.07 o 
 -10   1  10        9.94       11.71      3.78 o 
  -9   1  10       30.83       35.52      5.22 o 
  -8   1  10       81.74       95.86      7.69 o 
  -7   1  10       28.02       26.63      4.39 o 
  -6   1  10       80.94       78.17      3.45 o 
  -5   1  10      530.52      562.71     11.70 o 
  -4   1  10      210.71      235.35      4.90 o 
   0   1  10       53.29       54.97      5.66 o 
   1   1  10       57.52       82.69      7.01 o 
   2   1  10      471.02      530.34     19.83 o 
   3   1  10       90.95       86.15      5.31 o 
   4   1  10      141.46      150.24      6.97 o 
   5   1  10      272.48      253.74      9.41 o 
   6   1  10       59.23       78.69      6.27 o 
   7   1  10        3.32        6.47      2.61 o 
   8   1  10      140.59      110.20      8.80 o 
   9   1  10        1.19        3.68      3.20 o 
  10   1  10        2.25        5.40      3.64 o 
  11   1  10        1.83        1.60      3.80 o 
 -16   2  10        8.73        3.70      5.15 o 
 -15   2  10        1.56        8.91      5.29 o 
 -14   2  10        5.78        1.93      7.92 o 
 -13   2  10        7.72        4.51      3.98 o 
 -12   2  10        0.00       -1.90      3.28 o 
 -11   2  10        3.12        7.31      3.85 o 
 -10   2  10       58.21       54.33      6.54 o 
  -9   2  10       59.64       61.62      4.89 o 
  -8   2  10        5.76        6.36      2.17 o 
  -7   2  10       40.82       43.27      3.81 o 
  -6   2  10        4.02        1.85      1.29 o 
  -5   2  10       57.87       64.55      3.21 o 
  -4   2  10      119.11      130.06      8.90 o 
  -3   2  10        3.82        4.22      1.75 o 
  -2   2  10       11.70        6.62      3.15 o 
  -1   2  10        0.13        0.82      1.38 o 
   0   2  10       46.07       57.84      8.87 o 
   1   2  10      101.23      104.56     11.47 o 
   2   2  10      418.68      400.11     14.68 o 
   3   2  10        8.95        7.71      3.35 o 
   4   2  10      298.71      275.65     13.06 o 
   5   2  10      136.62      133.98     10.31 o 
   6   2  10       29.52       26.13      5.85 o 
   7   2  10       28.54       13.35      4.82 o 
   8   2  10        5.32        1.31      4.00 o 
   9   2  10       15.99       13.60      5.71 o 
  10   2  10       17.99       11.93      4.31 o 
  11   2  10        1.28        0.12      3.77 o 
 -15   3  10        0.02        2.46      4.85 o 
 -14   3  10        0.30        0.39      4.08 o 
 -13   3  10        1.68        5.49      4.27 o 
 -12   3  10      230.73      250.05     13.35 o 
 -11   3  10        0.04        0.11      3.21 o 
 -10   3  10        0.12       -1.26      2.21 o 
  -9   3  10        0.30       -0.26      2.52 o 
  -8   3  10        5.17        3.44      2.51 o 
  -7   3  10       64.03       93.09      7.64 o 
  -6   3  10        1.39        1.82      2.00 o 
  -5   3  10       42.24       38.12      3.59 o 
  -1   3  10        7.09        4.52      1.90 o 
   0   3  10       23.01       27.62      3.65 o 
   1   3  10        5.01        3.04      2.50 o 
   2   3  10       11.69       16.76      4.39 o 
   3   3  10        0.21        0.09      2.63 o 
   4   3  10     1326.02     1410.47     31.49 o 
   5   3  10      953.20     1005.90     26.83 o 
   6   3  10      548.39      562.54     20.42 o 
   7   3  10       21.03       23.88      6.41 o 
   8   3  10        0.30       -3.27      3.27 o 
   9   3  10        3.35        3.63      4.36 o 
  10   3  10        2.55       11.00      5.61 o 
  11   3  10       16.09       29.50     11.11 o 
 -15   4  10        1.69       -1.04      5.04 o 
 -14   4  10        1.17        3.14      4.78 o 
 -13   4  10       26.96       38.36      8.81 o 
 -12   4  10        0.16       -1.94      5.40 o 
 -11   4  10       36.13       44.29      6.57 o 
 -10   4  10       38.39       37.21      6.03 o 
  -9   4  10        0.71        1.95      2.74 o 
  -8   4  10       45.63       40.96     15.44 o 
  -7   4  10        4.86        1.57      2.50 o 
  -6   4  10       92.13      105.15      8.11 o 
  -5   4  10        9.97        4.23      3.01 o 
  -4   4  10       50.61       49.00      4.49 o 
  -3   4  10        2.02        2.28      1.94 o 
  -2   4  10       38.89       49.22      4.62 o 
  -1   4  10       76.31       82.51      5.66 o 
   0   4  10       24.91       21.03      5.60 o 
   1   4  10       48.77       48.45      5.73 o 
   2   4  10        9.36       11.98      4.23 o 
   3   4  10        0.00       -1.75      2.68 o 
   4   4  10     1162.96     1181.12     29.48 o 
   5   4  10       67.11       91.45      9.80 o 
   6   4  10       65.23       67.11      8.95 o 
   7   4  10       34.99       40.55      7.87 o 
   8   4  10       18.33       19.37      6.23 o 
   9   4  10        5.64        6.56      5.30 o 
  10   4  10        0.14       10.19      8.61 o 
 -14   5  10        1.70       -3.67      6.32 o 
 -13   5  10        4.31        9.88      7.49 o 
 -12   5  10        7.03       12.94      7.79 o 
 -11   5  10        1.41        1.72      3.56 o 
 -10   5  10       12.22        9.76      4.33 o 
  -9   5  10        0.19        2.69      3.27 o 
  -8   5  10        0.74       -1.28      3.01 o 
  -7   5  10        0.00       -2.57      2.57 o 
  -6   5  10       71.60       80.48      8.29 o 
  -5   5  10        8.65        5.55      4.44 o 
  -4   5  10        0.13        0.22      2.23 o 
  -3   5  10       14.04       11.01      2.99 o 
  -2   5  10      199.14      203.42      8.67 o 
  -1   5  10        7.04        6.06      2.83 o 
   0   5  10      166.22      185.80      8.43 o 
   1   5  10       27.49       30.74      4.61 o 
   2   5  10       14.13       13.98      9.76 o 
   3   5  10       35.79       35.61      8.43 o 
   4   5  10      257.83      269.28     31.98 o 
   5   5  10       39.51       45.90      7.94 o 
   6   5  10      138.67      142.98     12.12 o 
   7   5  10        5.22        4.29      4.87 o 
   8   5  10       24.23       17.56      6.57 o 
   9   5  10       16.28       16.30     10.65 o 
 -12   6  10       10.94       13.72      6.11 o 
 -11   6  10        0.00        0.47      4.07 o 
 -10   6  10        0.14        1.17      5.27 o 
  -9   6  10       13.23       19.31      6.03 o 
  -8   6  10      645.59      697.78     23.02 o 
  -7   6  10       81.88       85.20      9.33 o 
  -6   6  10        0.01       -0.97      3.64 o 
  -5   6  10       12.13       12.36      4.97 o 
  -4   6  10      163.75      200.93     12.11 o 
  -3   6  10       10.44       10.51      3.71 o 
  -2   6  10       13.52        9.65      3.58 o 
  -1   6  10       18.38       19.59      4.23 o 
   0   6  10      333.33      315.94     18.42 o 
   1   6  10       45.95       49.50      5.83 o 
   2   6  10       10.76        8.39      4.54 o 
   3   6  10        7.78        6.59      4.53 o 
   4   6  10        1.22        2.59      3.89 o 
   5   6  10        0.03       -1.00      4.43 o 
   6   6  10       92.17      101.38     11.57 o 
   7   6  10        5.34        8.60      5.97 o 
   8   6  10        1.96        3.97      7.28 o 
 -11   7  10       25.91       29.04      7.90 o 
 -10   7  10       78.63       86.62     10.93 o 
  -9   7  10        4.80        5.72      5.34 o 
  -8   7  10        5.04        7.07      5.31 o 
  -7   7  10       90.47      101.92     15.62 o 
  -6   7  10      174.99      235.76     14.68 o 
  -5   7  10        9.36        7.43      5.05 o 
  -4   7  10        4.53        3.25      4.49 o 
  -3   7  10        4.40       -1.62      4.76 o 
  -2   7  10      135.39      116.16      8.42 o 
  -1   7  10        8.20        6.12      3.76 o 
   0   7  10       39.43       44.66      6.77 o 
   1   7  10        0.80        3.81      3.15 o 
   2   7  10       13.39       13.17      5.33 o 
   3   7  10       54.99       53.69     19.64 o 
   4   7  10       31.56       30.90      7.58 o 
   5   7  10        0.02        2.84      4.96 o 
   6   7  10        0.00        1.03      5.29 o 
  -8   8  10       53.85       60.07     10.37 o 
  -7   8  10        2.90       -0.37      5.28 o 
  -6   8  10       25.72       30.51     11.51 o 
  -5   8  10       15.19       12.71      6.14 o 
  -4   8  10       57.59       63.90      9.98 o 
  -3   8  10        2.60        6.14      5.63 o 
  -2   8  10        2.30       -2.74      4.75 o 
  -1   8  10       26.92       31.13      5.75 o 
   0   8  10       14.68       11.95      4.69 o 
   1   8  10        1.85       -0.02      3.69 o 
   2   8  10       34.98       50.12     13.07 o 
   3   8  10        2.14        5.26      5.34 o 
 -16   1  11        1.71        0.95      4.81 o 
 -15   1  11        1.52       -1.99      4.47 o 
 -14   1  11        3.99        1.77      5.60 o 
 -13   1  11        1.53       -0.15      3.71 o 
 -12   1  11        5.52       10.75      4.12 o 
 -11   1  11       77.16       97.63      8.23 o 
 -10   1  11      268.20      276.32     11.82 o 
  -9   1  11      256.88      284.53     11.11 o 
  -8   1  11      166.15      196.74      8.13 o 
  -7   1  11       96.40       94.88      4.79 o 
  -6   1  11       60.50       69.96      3.44 o 
  -5   1  11      577.09      675.12      9.35 o 
  -4   1  11       17.59       25.50      2.80 o 
  -3   1  11       65.63       80.83      4.13 o 
  -1   1  11       31.13       39.71      5.15 o 
   0   1  11       44.88       71.93      6.77 o 
   2   1  11        9.05       12.67      3.84 o 
   3   1  11        7.30        5.94      3.29 o 
   4   1  11        0.01       -2.28      2.55 o 
   5   1  11      221.49      221.91     12.39 o 
   6   1  11       68.53       67.39      8.38 o 
   7   1  11        6.56        3.91      3.59 o 
   8   1  11       56.75       40.85      5.67 o 
   9   1  11        0.89        3.09      4.16 o 
  10   1  11        4.18        1.31      4.60 o 
  11   1  11        0.00       -2.55      4.09 o 
 -16   2  11        0.04       -0.98      4.58 o 
 -15   2  11        0.19        1.09      4.59 o 
 -14   2  11        0.06        0.50      3.96 o 
 -13   2  11       17.40       24.15      6.05 o 
 -12   2  11       41.80       46.83     11.28 o 
 -11   2  11        0.87       -0.75      3.37 o 
 -10   2  11       73.62       75.02      7.19 o 
  -9   2  11      241.47      259.39     13.22 o 
  -8   2  11        0.33        0.34      1.71 o 
  -7   2  11       67.77       71.40      4.60 o 
  -6   2  11       17.83       16.63      3.25 o 
  -4   2  11        6.35        8.89      3.60 o 
  -3   2  11        1.76        2.38      1.72 o 
  -2   2  11       19.63       30.44      3.30 o 
   0   2  11       12.37        8.16      4.54 o 
   2   2  11       87.70      110.45     13.68 o 
   3   2  11       87.97       88.15      8.33 o 
   4   2  11       66.80       65.66      7.83 o 
   5   2  11       10.61        8.79      4.32 o 
   6   2  11       11.22        9.91      8.05 o 
   7   2  11       14.41       13.21      5.11 o 
   8   2  11       20.05       22.24      6.18 o 
   9   2  11       15.89       13.87      4.47 o 
  10   2  11        1.43        1.46      3.79 o 
 -15   3  11        0.01        1.57      4.97 o 
 -14   3  11        3.67       12.02      5.21 o 
 -13   3  11       26.06       18.37      5.81 o 
 -12   3  11       48.33       54.23      8.51 o 
 -11   3  11       30.71       31.62      6.18 o 
 -10   3  11       78.38      104.16      9.90 o 
  -9   3  11       59.07       72.58      5.63 o 
  -8   3  11      115.57      127.74     12.13 o 
  -6   3  11       19.46        9.63      4.82 o 
  -5   3  11       48.93       52.65      4.31 o 
  -4   3  11       73.28       95.42      5.37 o 
  -3   3  11      105.53      110.50      5.80 o 
  -2   3  11        9.46        7.70      2.26 o 
  -1   3  11      154.49      163.99      9.49 o 
   1   3  11      180.11      195.74     10.84 o 
   2   3  11      160.78      156.42     10.12 o 
   3   3  11      201.67      189.73     11.43 o 
   4   3  11      533.13      586.55     20.49 o 
   5   3  11       60.56       68.00      8.70 o 
   6   3  11      118.74      114.37     10.71 o 
   7   3  11       23.25       22.56      6.21 o 
   8   3  11        0.01        0.71      4.15 o 
   9   3  11        1.09        2.61      4.88 o 
  10   3  11        0.01       -1.79      4.47 o 
 -14   4  11        2.60        7.88      5.88 o 
 -13   4  11        0.98        0.46      4.20 o 
 -12   4  11       85.33       90.50      9.59 o 
 -11   4  11        6.95        0.58      3.20 o 
 -10   4  11        7.14        3.48      3.12 o 
  -9   4  11        0.71        0.86      2.51 o 
  -8   4  11       93.44       84.13      7.78 o 
  -7   4  11       50.41       31.35     23.55 o 
  -5   4  11       74.22       83.47      7.25 o 
  -4   4  11       10.64        7.55      2.91 o 
  -3   4  11      110.29      119.24      8.38 o 
  -1   4  11       62.71       60.99      5.17 o 
   0   4  11      468.83      480.93     12.52 o 
   1   4  11        2.19        3.02      2.97 o 
   2   4  11      186.12      198.46     11.92 o 
   3   4  11      135.12      146.83     11.39 o 
   4   4  11      313.10      343.03     16.15 o 
   5   4  11      406.42      429.52     27.22 o 
   6   4  11      224.14      228.71     14.24 o 
   7   4  11        0.37        4.48      4.70 o 
   8   4  11        8.83        3.33      5.11 o 
   9   4  11        2.04       -0.80      4.98 o 
 -14   5  11        3.83        7.79      8.05 o 
 -13   5  11        0.20        2.19      6.57 o 
 -12   5  11        5.31        8.63      5.92 o 
 -11   5  11        0.30        0.27      3.47 o 
 -10   5  11        0.48        1.46      3.31 o 
  -9   5  11       75.59       82.89      8.73 o 
  -8   5  11        0.06        1.28      3.26 o 
  -7   5  11       37.66       42.06      6.85 o 
  -6   5  11        5.29        5.78      3.88 o 
  -5   5  11        8.91        6.66      5.10 o 
  -4   5  11        0.75        2.42      2.46 o 
  -3   5  11       30.97       37.29      4.78 o 
  -2   5  11      152.12      161.78      7.96 o 
  -1   5  11      240.84      236.66      9.56 o 
   0   5  11      232.02      224.39      9.45 o 
   1   5  11       40.96       38.61      5.11 o 
   2   5  11       43.22       42.60      7.82 o 
   3   5  11      121.25      129.17     11.21 o 
   4   5  11      264.35      277.07     15.13 o 
   5   5  11       35.93       36.76      7.58 o 
   6   5  11        7.80        4.89      4.57 o 
   7   5  11        7.96       10.30      5.54 o 
   8   5  11        0.45        6.68      5.41 o 
 -12   6  11        3.91        7.06      5.15 o 
 -11   6  11       12.41       15.58      5.95 o 
 -10   6  11       26.03       28.01      6.69 o 
  -9   6  11        5.95       12.93      5.56 o 
  -8   6  11       12.39        5.91      6.22 o 
  -7   6  11       36.79       29.05      6.64 o 
  -6   6  11        6.33        3.33      4.06 o 
  -5   6  11       14.40       17.89      5.53 o 
  -4   6  11        8.99       13.84      4.97 o 
  -3   6  11        2.72       -0.71      2.77 o 
  -2   6  11       71.96       78.02      6.82 o 
  -1   6  11        0.01       -1.83      2.64 o 
   0   6  11        2.63        2.15      2.96 o 
   1   6  11       54.81       59.67      6.39 o 
   2   6  11       54.06       58.90     14.21 o 
   3   6  11       72.30       78.09     11.97 o 
   4   6  11        0.98       -0.77      4.19 o 
   5   6  11       40.74       36.98      8.38 o 
   6   6  11        4.27        3.89      5.17 o 
   7   6  11        0.38       -0.66      4.93 o 
 -10   7  11       90.54      123.31     12.71 o 
  -9   7  11       49.46       49.02      8.89 o 
  -8   7  11      277.73      314.95     16.99 o 
  -7   7  11       66.23       74.65     10.21 o 
  -6   7  11      254.71      325.86     24.64 o 
  -5   7  11        0.02        1.14      4.85 o 
  -4   7  11        0.28        6.00      4.96 o 
  -3   7  11       16.64       22.82      6.54 o 
  -2   7  11        2.20        4.49      3.64 o 
  -1   7  11       59.53       66.83      7.15 o 
   0   7  11       66.40       55.66      8.16 o 
   1   7  11       42.79       34.07      5.67 o 
   2   7  11        4.53       -3.88      3.88 o 
   3   7  11       21.88       18.26      7.06 o 
   4   7  11       61.52       64.52     13.99 o 
   5   7  11       41.76       53.66     13.48 o 
  -8   8  11        0.00       -0.16      5.38 o 
  -7   8  11        2.65        2.49      5.86 o 
  -6   8  11       21.54       31.61     10.57 o 
  -5   8  11       12.54       11.74      6.01 o 
  -4   8  11       81.76      101.22     11.48 o 
  -3   8  11       43.69       53.10      9.83 o 
  -2   8  11       23.35       27.04      7.05 o 
  -1   8  11        0.31       -0.05      3.89 o 
   0   8  11        5.76        9.26      4.50 o 
   1   8  11        0.08        4.40      3.98 o 
   2   8  11       53.21       59.40     16.07 o 
 -16   0  12       14.33        1.94      7.18 o 
 -15   0  12        7.82        8.61      6.98 o 
 -14   0  12        0.00        5.76      6.98 o 
 -13   0  12        0.48        1.83      5.40 o 
 -12   0  12        0.31        2.75      4.53 o 
 -11   0  12       56.67       49.52      9.17 o 
 -10   0  12     1593.85     1810.00     43.44 o 
  -9   0  12       38.04       39.28      7.18 o 
  -7   0  12        2.35        5.81      2.31 o 
  -6   0  12        1.19        0.13      2.33 o 
  -4   0  12       29.16       27.21     21.60 o 
  -3   0  12        7.81        4.13      4.30 o 
  -1   0  12       81.17       92.33     10.80 o 
   1   0  12       64.16       63.08      9.94 o 
   2   0  12        2.68        2.09      4.02 o 
   3   0  12       63.99       55.64     10.24 o 
   4   0  12       12.03        4.28      5.35 o 
   5   0  12        3.78        5.76      5.91 o 
   6   0  12        1.95        4.43      5.50 o 
   7   0  12      107.44      106.49     14.62 o 
   8   0  12       78.19       75.76     13.45 o 
   9   0  12       65.89       64.50     13.09 o 
  10   0  12       13.75        6.52      7.39 o 
 -16   1  12        2.13        5.77      5.37 o 
 -15   1  12        1.13        0.25      4.15 o 
 -14   1  12        0.93        5.04      4.57 o 
 -13   1  12        3.64        5.09      4.46 o 
 -12   1  12       24.81       33.23      8.84 o 
 -11   1  12       58.36       65.76      8.41 o 
 -10   1  12      147.39      155.40      9.06 o 
  -9   1  12       57.82       74.96      6.37 o 
  -8   1  12      113.88      118.48     10.86 o 
  -7   1  12       23.25       20.21      9.32 o 
  -6   1  12       19.87       20.80      2.81 o 
  -5   1  12      107.60      108.66      5.92 o 
  -4   1  12       41.59       53.58      3.75 o 
  -3   1  12       22.05       23.22      4.47 o 
   0   1  12       40.39       34.31      6.06 o 
   1   1  12        4.61        2.93      2.24 o 
   2   1  12       36.69       47.86      6.55 o 
   3   1  12       77.47       61.68     12.74 o 
   4   1  12       39.02       37.89      6.59 o 
   5   1  12       11.90        7.70      4.06 o 
   6   1  12       46.35       42.24      7.17 o 
   7   1  12       13.47       12.79      5.11 o 
   8   1  12       66.67       55.18      8.52 o 
   9   1  12        0.20       -1.56      3.89 o 
  10   1  12        0.64        0.61      4.84 o 
 -15   2  12        1.63        6.80      5.24 o 
 -14   2  12        0.70        4.15      4.38 o 
 -13   2  12       15.76       15.80      5.24 o 
 -12   2  12        8.55        9.14      4.23 o 
 -11   2  12       21.21       21.59      5.28 o 
  -9   2  12       21.49        9.01      3.99 o 
  -8   2  12       12.38        9.06      5.09 o 
  -7   2  12       11.52       11.41      5.32 o 
  -6   2  12       78.57       81.63      4.76 o 
  -5   2  12       14.30       15.30      5.67 o 
  -4   2  12        7.24        4.32      1.89 o 
  -3   2  12        1.06        1.66      1.66 o 
   0   2  12        1.09       -0.18      2.06 o 
   1   2  12        9.03        6.58      3.55 o 
   2   2  12       20.67       17.32      4.62 o 
   3   2  12      252.34      269.79     13.63 o 
   4   2  12       89.86       96.48     10.45 o 
   5   2  12      189.81      189.10     16.49 o 
   6   2  12        2.97        0.18      3.74 o 
   7   2  12        0.93        2.95      3.93 o 
   8   2  12        4.80        9.13      4.86 o 
   9   2  12        4.83        5.25      5.08 o 
  10   2  12       12.53       13.22      6.15 o 
 -15   3  12        8.15        8.46      5.18 o 
 -14   3  12       34.44       42.74      8.18 o 
 -13   3  12        1.42       -2.16      4.02 o 
 -12   3  12       83.34       92.32     12.99 o 
 -11   3  12       22.97       10.69     13.70 o 
 -10   3  12       37.74       16.12      8.67 o 
  -9   3  12       13.85        7.73      5.00 o 
  -8   3  12       37.00       58.03      6.36 o 
  -5   3  12       45.65       49.50      4.35 o 
  -4   3  12      165.97      187.34     11.87 o 
  -3   3  12      140.96      147.82      8.70 o 
  -2   3  12        0.50        0.03      1.70 o 
  -1   3  12        0.70        0.56      1.85 o 
   0   3  12       65.31       66.17      7.80 o 
   1   3  12      473.33      484.92     17.47 o 
   2   3  12      567.26      602.02     20.04 o 
   3   3  12        5.99        6.48      3.95 o 
   4   3  12      688.06      743.80     23.80 o 
   5   3  12        6.21        5.17      3.97 o 
   6   3  12        1.70       -3.47      3.47 o 
   7   3  12        3.63        0.51      4.26 o 
   8   3  12       12.67       12.54      7.11 o 
   9   3  12       16.23       16.79      7.00 o 
 -14   4  12        0.58       -1.63      5.55 o 
 -13   4  12        3.49        6.16      6.78 o 
 -12   4  12        0.03        0.32      4.75 o 
 -11   4  12       30.62       15.55      7.47 o 
 -10   4  12       43.94       48.22      7.62 o 
  -9   4  12        0.19       -0.45      2.63 o 
  -8   4  12       25.08       16.93      8.54 o 
  -7   4  12       10.60        3.82      3.29 o 
  -5   4  12       17.07       11.08      6.12 o 
  -4   4  12        0.43        1.91      1.90 o 
  -3   4  12       11.17       11.04      5.08 o 
  -1   4  12        8.63        6.67      2.54 o 
   0   4  12        1.95       -1.26      2.06 o 
   1   4  12        2.43        4.35      3.24 o 
   2   4  12      680.37      718.60     22.99 o 
   3   4  12       44.24       51.85      7.93 o 
   4   4  12        9.55        7.64      4.52 o 
   5   4  12       74.08       80.12      9.85 o 
   6   4  12       20.75       17.16      6.01 o 
   7   4  12       25.04       24.87      7.08 o 
   8   4  12        0.59        1.99      5.09 o 
   9   4  12       18.31       30.00      7.87 o 
 -13   5  12        0.54       -0.38      5.76 o 
 -12   5  12        7.01        2.16      6.13 o 
 -11   5  12        0.23        4.25      3.99 o 
 -10   5  12        1.18       -0.25      3.43 o 
  -9   5  12       63.53       65.81      8.46 o 
  -8   5  12       17.94       14.05      6.10 o 
  -7   5  12        8.98        2.95      3.36 o 
  -6   5  12        6.03        8.95      4.59 o 
  -5   5  12       19.43       10.37      4.41 o 
  -4   5  12       53.27       52.87      6.86 o 
  -3   5  12        0.20        2.34      2.42 o 
  -2   5  12        0.00        1.47      2.56 o 
  -1   5  12      211.78      218.61      9.39 o 
   0   5  12      289.22      313.50     11.22 o 
   1   5  12       38.83       37.75     11.74 o 
   2   5  12        1.83        0.17      3.72 o 
   3   5  12       53.77       75.47      9.65 o 
   4   5  12       34.23       38.29      7.78 o 
   5   5  12        7.87        6.07      4.74 o 
   6   5  12       13.90        9.70      5.80 o 
   7   5  12       38.12       29.96      7.88 o 
   8   5  12       66.55       75.07     11.29 o 
 -12   6  12        2.61        2.78      5.29 o 
 -11   6  12       39.31       48.74      8.72 o 
 -10   6  12       79.82       86.25      9.98 o 
  -9   6  12        5.89        5.35      4.76 o 
  -8   6  12       18.60       18.69      6.13 o 
  -7   6  12        0.01        9.02      7.67 o 
  -6   6  12        8.48       17.68      5.80 o 
  -5   6  12        5.00        4.58      4.59 o 
  -4   6  12        0.42       -2.72      3.16 o 
  -3   6  12        0.06        3.67      4.08 o 
  -2   6  12      292.30      287.49     11.38 o 
  -1   6  12        4.42        3.67      3.39 o 
   0   6  12        1.87        1.96      3.25 o 
   1   6  12       12.34        9.50      3.79 o 
   2   6  12       19.33       20.57      6.37 o 
   3   6  12       39.74       39.88      8.03 o 
   4   6  12        0.06       -0.62      4.34 o 
   5   6  12        6.52        3.09      5.25 o 
   6   6  12        1.93        1.10      5.00 o 
 -10   7  12        4.56        8.49      7.13 o 
  -9   7  12        1.09        5.95      5.52 o 
  -8   7  12       14.02       11.38      9.55 o 
  -7   7  12        0.31       -1.89      4.68 o 
  -6   7  12       72.62       76.75      9.89 o 
  -5   7  12        0.00       -2.79      3.99 o 
  -4   7  12       35.95       56.25      8.97 o 
  -3   7  12       80.57       74.34      9.20 o 
  -2   7  12        0.01        0.28      3.19 o 
  -1   7  12        2.79       -0.09      3.38 o 
   0   7  12       14.02       14.11      4.57 o 
   1   7  12       28.85       31.36      5.69 o 
   2   7  12        8.46        9.32      5.81 o 
   3   7  12       14.34       25.38      7.37 o 
   4   7  12        0.72        5.08      5.23 o 
  -7   8  12        9.13       21.22      7.72 o 
  -6   8  12        6.40       -1.24      5.14 o 
  -5   8  12        3.62       11.10      7.28 o 
  -4   8  12       21.33       22.66      6.95 o 
  -3   8  12       59.68       82.12     10.46 o 
  -2   8  12        0.60        1.93      5.14 o 
  -1   8  12        1.61       -0.46      5.08 o 
   0   8  12        0.28        0.82      3.84 o 
   1   8  12       41.01       44.66      9.53 o 
 -16   1  13        0.68        1.95      5.09 o 
 -15   1  13        0.23       -0.09      4.70 o 
 -14   1  13        0.11       -3.73      3.73 o 
 -13   1  13        9.37       17.51      5.51 o 
 -12   1  13        1.44        5.28      3.90 o 
  -9   1  13       41.71       26.41     18.24 o 
  -8   1  13       32.38       34.08      9.72 o 
  -7   1  13        4.57        3.47      2.23 o 
  -6   1  13        0.12        0.81      1.92 o 
  -5   1  13       24.19       27.44      4.34 o 
  -4   1  13       10.53        5.29      2.48 o 
  -3   1  13       36.20       32.42     13.64 o 
  -2   1  13       20.09       19.00      7.47 o 
  -1   1  13       34.87       19.33     11.10 o 
   1   1  13       92.47       91.06      8.50 o 
   2   1  13        1.92       -0.16      2.28 o 
   3   1  13       65.25       60.34      7.84 o 
   4   1  13       27.52       26.23      6.04 o 
   5   1  13       97.71       77.45      9.20 o 
   6   1  13      105.41      100.07     10.41 o 
   7   1  13        4.28        0.65      5.07 o 
   8   1  13        2.10       -0.31      4.01 o 
   9   1  13        2.44        4.43      6.90 o 
 -15   2  13        0.01        6.52      7.64 o 
 -14   2  13        0.94       -2.70      5.50 o 
 -13   2  13        2.84        1.78      5.25 o 
 -12   2  13       22.09        9.87      9.32 o 
 -11   2  13        3.81        7.15      4.63 o 
 -10   2  13        0.15       -1.59      3.39 o 
  -9   2  13       12.34       13.62      7.14 o 
  -8   2  13        7.31        5.83      2.77 o 
  -7   2  13        0.01        0.81      2.22 o 
  -6   2  13        0.44        0.48      2.03 o 
  -5   2  13       31.68       48.74      4.20 o 
  -4   2  13       38.72       48.51      4.87 o 
  -3   2  13       14.12        9.30      5.57 o 
  -2   2  13        2.15        1.35      2.19 o 
  -1   2  13       84.84       83.39      7.73 o 
   0   2  13       31.14       17.14      8.49 o 
   1   2  13        0.73        2.29      2.36 o 
   2   2  13      325.53      371.34     16.00 o 
   3   2  13       63.13       68.41      8.48 o 
   4   2  13       39.24       39.54      7.33 o 
   5   2  13       23.30       34.77      7.16 o 
   6   2  13       19.72       12.91      5.22 o 
   7   2  13        4.68        7.03      4.95 o 
   8   2  13        0.19       -3.45      4.02 o 
   9   2  13        7.72        9.22      5.68 o 
 -15   3  13        3.08        6.27      7.95 o 
 -14   3  13        0.08       -0.76      6.37 o 
 -13   3  13        2.21        4.18      5.37 o 
 -12   3  13       16.54        5.39      6.25 o 
 -11   3  13       12.04        2.92      4.46 o 
 -10   3  13        1.16        2.31      2.99 o 
  -9   3  13       28.08       14.07      8.76 o 
  -8   3  13       34.98       29.09     14.13 o 
  -7   3  13      101.37      110.52     10.95 o 
  -5   3  13        2.26        2.51      2.04 o 
  -4   3  13       10.51        7.75      3.77 o 
  -3   3  13       16.83       14.48      4.53 o 
  -2   3  13       71.05       70.08      5.09 o 
  -1   3  13       19.10       14.07      5.27 o 
   1   3  13        0.03        2.16      2.88 o 
   2   3  13       27.77       22.54      8.99 o 
   3   3  13      237.15      234.42     20.05 o 
   4   3  13      173.37      181.36     12.30 o 
   5   3  13        0.54       -1.96      3.25 o 
   6   3  13        1.72        0.85      4.06 o 
   7   3  13       16.20       21.09      6.28 o 
   8   3  13       11.70       18.73      6.73 o 
   9   3  13        2.84        1.53      6.27 o 
 -14   4  13       13.60       10.15      8.00 o 
 -13   4  13        0.32       -2.10      4.73 o 
 -12   4  13       41.43       20.44     17.86 o 
 -11   4  13       16.03       10.24     10.71 o 
 -10   4  13       15.63        8.24      3.79 o 
  -9   4  13        0.60       -1.60      2.68 o 
  -8   4  13       73.40       86.92      8.87 o 
  -7   4  13      146.09      143.24     13.61 o 
  -5   4  13        4.98        5.63      3.11 o 
  -4   4  13      118.03      140.94      7.13 o 
  -3   4  13       21.11       13.82      3.86 o 
  -2   4  13       30.54       31.11      6.62 o 
  -1   4  13       27.95       20.72      6.30 o 
   0   4  13      104.11      108.01      6.74 o 
   1   4  13      354.98      424.86     31.61 o 
   2   4  13      874.76      924.49     27.08 o 
   3   4  13        9.52        8.24      4.63 o 
   4   4  13       83.52       97.07     10.72 o 
   5   4  13        3.71        4.39      4.53 o 
   6   4  13        2.55       -2.51      3.76 o 
   7   4  13       36.50       43.71      8.54 o 
   8   4  13       46.67       67.29     10.87 o 
 -13   5  13        4.10        1.53      6.68 o 
 -12   5  13        3.69        4.21      6.41 o 
 -11   5  13        1.68       -1.67      3.59 o 
 -10   5  13       25.24       29.67      6.57 o 
  -9   5  13       33.26       31.52     12.12 o 
  -8   5  13        2.43        1.65      3.63 o 
  -7   5  13       28.49       12.51     10.10 o 
  -6   5  13       31.82       18.83      6.95 o 
  -5   5  13        0.21        1.72      3.49 o 
  -4   5  13        0.00        1.68      3.07 o 
  -3   5  13       22.61       19.63      4.30 o 
  -2   5  13       37.36       25.61      4.79 o 
  -1   5  13       14.03       14.34      4.60 o 
   0   5  13       41.21       42.89      5.47 o 
   1   5  13      464.67      524.73     20.31 o 
   2   5  13        2.68        3.48      3.97 o 
   3   5  13        0.86        2.00      4.06 o 
   4   5  13        5.74        0.27      3.74 o 
   5   5  13       78.67       63.95      9.79 o 
   6   5  13       27.09       31.12      8.76 o 
   7   5  13        0.08        2.58      5.61 o 
 -11   6  13       23.05       28.55      9.78 o 
 -10   6  13       24.44       34.18      7.77 o 
  -9   6  13       23.07       33.02      7.11 o 
  -8   6  13       85.59      105.10     10.54 o 
  -7   6  13       12.21        9.53      5.22 o 
  -6   6  13       14.56        6.83      4.74 o 
  -5   6  13        0.12       -1.04      3.84 o 
  -4   6  13        0.44       -3.33      3.65 o 
  -3   6  13        0.98        3.19      3.79 o 
  -2   6  13       68.92       68.71     10.37 o 
  -1   6  13        0.96       -0.36      3.10 o 
   0   6  13      205.60      221.67     10.40 o 
   1   6  13        0.92        3.77      4.09 o 
   2   6  13       34.41       35.92      7.75 o 
   3   6  13        0.28        0.16      4.13 o 
   4   6  13       10.39        5.34      5.09 o 
   5   6  13       12.32       11.99      6.00 o 
  -9   7  13        2.23        1.32      5.47 o 
  -8   7  13      110.34      141.61     13.23 o 
  -7   7  13        0.24       -3.34      7.11 o 
  -6   7  13        0.21        5.08      5.16 o 
  -5   7  13        8.88       12.89      5.61 o 
  -4   7  13       20.65       31.37      7.38 o 
  -3   7  13       35.50       42.08      7.76 o 
  -2   7  13      257.51      294.17     15.26 o 
  -1   7  13        2.86        4.17      3.93 o 
   0   7  13       43.39       45.39      6.53 o 
   1   7  13       11.91       15.55      6.18 o 
   2   7  13       19.31       29.66     12.89 o 
   3   7  13       12.90        7.26      5.92 o 
  -5   8  13        4.74        5.92      5.87 o 
  -4   8  13       73.82      107.65     11.88 o 
  -3   8  13        6.34       -2.31      5.18 o 
  -2   8  13       41.91       59.53      9.59 o 
  -1   8  13        3.68       -3.88      4.71 o 
 -12   0  14       13.08       -2.14      9.02 o 
  -7   0  14       84.29       87.59      9.22 o 
  -6   0  14        3.31        3.31      3.19 o 
  -5   0  14       77.09       89.32      9.99 o 
  -3   0  14        1.86       -0.48      2.91 o 
   1   0  14       20.41       15.11     19.05 o 
   2   0  14       32.77       35.41      9.12 o 
   3   0  14      181.97      198.64     17.22 o 
   4   0  14       23.96       17.12      7.79 o 
   5   0  14       77.68       74.64     13.45 o 
   6   0  14      205.61      209.19     19.36 o 
   7   0  14      115.56      118.77     16.76 o 
   8   0  14        2.12        1.58      6.42 o 
   9   0  14        0.00       -6.06      6.06 o 
 -15   1  14        5.62       20.12      8.86 o 
 -14   1  14        0.27        1.12      5.96 o 
 -13   1  14        0.00        1.56      4.87 o 
 -12   1  14        8.27        7.49      5.19 o 
 -10   1  14       18.41        0.24      4.98 o 
  -8   1  14        5.91        0.46      2.90 o 
  -6   1  14       19.66       16.86      7.88 o 
  -5   1  14        5.56        2.23      2.23 o 
  -4   1  14       28.06       30.92     13.46 o 
  -3   1  14       31.72       18.81      7.61 o 
  -2   1  14        0.13       -0.73      1.99 o 
  -1   1  14       92.39      107.69      8.81 o 
   0   1  14       29.73       13.86      7.41 o 
   1   1  14       83.59       96.95      9.21 o 
   2   1  14      263.39      273.90     14.09 o 
   3   1  14      113.13      106.70     10.16 o 
   4   1  14        8.04        0.23      3.49 o 
   5   1  14      136.55      133.94     11.75 o 
   6   1  14       25.71       26.27      7.54 o 
   7   1  14        2.19        2.60      4.54 o 
   8   1  14        7.25        9.86      5.42 o 
   9   1  14       14.17        9.45      6.03 o 
 -15   2  14        0.19       -5.40      5.40 o 
 -14   2  14        4.33       10.39      7.44 o 
 -13   2  14        4.64        1.55      4.88 o 
 -12   2  14        8.76        5.53      4.55 o 
 -11   2  14        0.85        0.58      3.69 o 
 -10   2  14       36.91       20.38     15.37 o 
  -9   2  14       94.74      114.08      7.93 o 
  -8   2  14        3.92        1.66      3.25 o 
  -7   2  14       10.46        4.33      3.60 o 
  -5   2  14       59.26       64.74      6.38 o 
  -4   2  14       87.72       92.05      7.58 o 
  -3   2  14       17.24        9.39      5.32 o 
  -2   2  14        4.12        7.45      2.82 o 
  -1   2  14        0.37        0.83      2.34 o 
   0   2  14       21.59       10.83      7.07 o 
   1   2  14      136.23      126.69     10.15 o 
   2   2  14      303.65      330.88     17.59 o 
   3   2  14       20.55       26.44      6.29 o 
   4   2  14        4.36        7.04      4.38 o 
   5   2  14        1.11        3.00      4.37 o 
   6   2  14        1.30       -1.32      3.93 o 
   7   2  14        5.99        6.60      5.46 o 
   8   2  14        2.03        5.02      5.11 o 
 -14   3  14       23.71       13.20     12.33 o 
 -13   3  14        3.39        2.99      5.07 o 
 -12   3  14        0.31       -1.77      3.96 o 
 -11   3  14       10.93        5.13      4.70 o 
 -10   3  14       54.05       33.30     26.05 o 
  -9   3  14        5.92        4.90      3.12 o 
  -8   3  14        0.38        1.21      2.60 o 
  -6   3  14      128.82      127.59     12.79 o 
  -5   3  14       53.84       68.60      6.64 o 
  -4   3  14        9.32        9.24      4.44 o 
  -2   3  14        0.01       -1.69      2.04 o 
  -1   3  14       20.78        9.04      6.44 o 
   0   3  14        5.89        4.34      3.02 o 
   1   3  14       94.52      122.26     14.65 o 
   2   3  14      975.63     1103.13     29.53 o 
   3   3  14      310.19      329.00     21.41 o 
   4   3  14       53.39       59.88      9.10 o 
   5   3  14        4.79        1.60      3.94 o 
   6   3  14        0.02       -0.77      4.71 o 
   7   3  14        7.36       12.37      5.92 o 
   8   3  14        5.32        9.36      5.98 o 
 -14   4  14        7.36        9.60      6.87 o 
 -13   4  14        3.35        3.91      5.54 o 
 -12   4  14       24.88        6.04      8.81 o 
 -11   4  14        1.42        6.54      5.01 o 
 -10   4  14       29.04       17.14      8.52 o 
  -9   4  14        1.69        0.37      3.17 o 
  -8   4  14       87.92       80.20      8.03 o 
  -7   4  14        2.41        1.10      3.05 o 
  -6   4  14        0.00       -0.21      2.66 o 
  -5   4  14       37.00       26.95     14.93 o 
  -4   4  14        2.34        1.47      2.22 o 
  -3   4  14        1.81        1.55      2.30 o 
  -2   4  14        2.53        4.89      2.64 o 
  -1   4  14       10.10        6.68      3.53 o 
   0   4  14      229.81      254.68     17.33 o 
   1   4  14      619.28      633.40     22.30 o 
   2   4  14       48.75       52.38      8.29 o 
   3   4  14       30.04       35.56      7.29 o 
   4   4  14        5.37       11.89      5.35 o 
   5   4  14       83.53       90.89     10.99 o 
   6   4  14        0.00        1.16      4.27 o 
   7   4  14        3.89        8.03      5.92 o 
 -13   5  14        1.75       -0.16      6.12 o 
 -12   5  14        0.07        2.40      6.49 o 
 -11   5  14        0.03        5.03      4.29 o 
 -10   5  14        6.54        8.86      5.79 o 
  -9   5  14        3.08        0.00      3.76 o 
  -8   5  14        1.13        6.78      4.16 o 
  -7   5  14        4.41        5.87      3.98 o 
  -6   5  14        0.05        0.05      3.46 o 
  -5   5  14        0.05       -0.33      3.15 o 
  -4   5  14        2.08        1.68      3.31 o 
  -3   5  14       53.70       56.66      6.36 o 
  -2   5  14       11.90        9.51      3.31 o 
  -1   5  14      253.40      282.73     10.80 o 
   0   5  14        7.16        6.83      3.39 o 
   1   5  14        5.21        4.53      4.39 o 
   2   5  14        5.73        7.68      4.72 o 
   3   5  14       96.07      106.38     11.54 o 
   4   5  14        3.71        5.28      4.66 o 
   5   5  14        6.98        4.14      5.16 o 
   6   5  14       36.87       35.07     16.43 o 
 -11   6  14       42.40       51.35      9.15 o 
 -10   6  14       21.18       11.00      6.16 o 
  -9   6  14        0.81        2.66      4.99 o 
  -8   6  14        1.77       -0.01      4.82 o 
  -7   6  14        0.02       -1.87      4.53 o 
  -6   6  14        0.13        4.69      4.33 o 
  -5   6  14        0.02       -3.36      3.36 o 
  -4   6  14        2.37        2.81      4.10 o 
  -3   6  14       51.58       53.98      7.69 o 
  -2   6  14       36.06       35.16      6.34 o 
  -1   6  14        0.29       -1.59      3.78 o 
   0   6  14        0.10        4.54      3.51 o 
   1   6  14        3.19        2.08      4.13 o 
   2   6  14        1.20        5.95      5.11 o 
   3   6  14        1.51        2.19      4.89 o 
   4   6  14        0.20       -2.60      4.43 o 
  -9   7  14        3.64        1.81      5.67 o 
  -8   7  14       31.16       37.05      8.80 o 
  -7   7  14        0.01       -1.03      6.67 o 
  -6   7  14        8.44        7.19      5.85 o 
  -5   7  14       26.91       15.12      9.48 o 
  -4   7  14        1.67        3.60      4.47 o 
  -3   7  14        2.54       -0.68      4.06 o 
  -2   7  14        0.57        0.11      4.53 o 
  -1   7  14        0.14        1.92      3.53 o 
   0   7  14       19.25       21.28      5.10 o 
   1   7  14       27.13       33.16      8.55 o 
   2   7  14        0.51       -1.90      4.95 o 
 -15   1  15        0.79        6.27     12.94 o 
 -14   1  15        0.33       -0.88      7.65 o 
 -12   1  15        8.72       -1.29      6.38 o 
 -11   1  15        1.52        0.60      5.53 o 
 -10   1  15        2.00        2.27      6.05 o 
  -9   1  15        8.62       -0.64      4.89 o 
  -8   1  15        5.15        1.55      3.25 o 
  -6   1  15       52.10       64.40      6.40 o 
  -5   1  15        8.46        5.96      2.83 o 
  -4   1  15       28.34       18.53      8.89 o 
  -3   1  15      110.51      122.08      9.03 o 
   2   1  15       12.97       14.76      5.01 o 
   3   1  15       51.75       63.45      8.83 o 
   4   1  15       26.63       21.24      5.79 o 
   5   1  15        1.83        1.84      5.73 o 
   6   1  15        7.77       12.37      8.00 o 
   7   1  15        0.92        1.77      7.13 o 
   8   1  15        5.23        5.09      5.53 o 
 -15   2  15        2.38       -0.72      7.99 o 
 -14   2  15       13.96        1.84      8.05 o 
 -13   2  15        6.29        0.91      6.79 o 
 -11   2  15        5.97        3.66      6.30 o 
 -10   2  15        4.61        1.40      6.08 o 
  -9   2  15        6.56        1.23      5.53 o 
  -8   2  15       30.82       13.27      8.44 o 
  -7   2  15        0.89        0.63      3.11 o 
  -6   2  15        3.88        2.62      3.08 o 
  -5   2  15        0.99        0.40      2.43 o 
  -4   2  15        3.43        1.97      2.35 o 
  -3   2  15        4.45        3.67      2.75 o 
  -2   2  15       45.04       31.08     14.90 o 
  -1   2  15       16.43       11.68      6.75 o 
   1   2  15       14.66        8.06      6.23 o 
   2   2  15       17.27       13.22      5.02 o 
   3   2  15       12.87       16.64      5.41 o 
   4   2  15        6.00        8.54      4.81 o 
   5   2  15       23.69       26.71      6.83 o 
   6   2  15        3.98        1.62      4.64 o 
   7   2  15        0.61        0.31      4.79 o 
 -14   3  15       16.81        8.12      9.55 o 
 -13   3  15        0.10       -2.04      4.37 o 
 -12   3  15        0.08        1.53      4.63 o 
 -11   3  15        2.04        2.62      7.31 o 
 -10   3  15        0.05       -1.29      5.90 o 
  -9   3  15       18.59        6.67      4.91 o 
  -8   3  15        3.38        1.07      3.38 o 
  -7   3  15       28.50       13.15     11.59 o 
  -6   3  15        4.89        0.32      3.23 o 
  -5   3  15       80.22       40.46     29.15 o 
  -4   3  15        3.09        0.59      2.55 o 
  -3   3  15        3.21        1.87      2.58 o 
  -2   3  15       11.31       10.36      5.95 o 
  -1   3  15       14.44        9.99      3.71 o 
   0   3  15        1.43        0.51      3.00 o 
   1   3  15      224.45      243.58     14.11 o 
   2   3  15      136.85      149.56     12.21 o 
   3   3  15      146.70      181.04     13.27 o 
   4   3  15       46.31       43.82     14.09 o 
   5   3  15       12.83       17.63      6.37 o 
   6   3  15        4.41        0.54      4.92 o 
   7   3  15        0.89        5.13      5.87 o 
 -13   4  15        0.57        0.69      5.34 o 
 -12   4  15        0.74        4.94      5.51 o 
 -11   4  15        1.90       -0.45      4.69 o 
 -10   4  15       10.66        7.48      4.35 o 
  -9   4  15      111.81      141.44     10.57 o 
  -8   4  15        1.38        2.50      3.24 o 
  -7   4  15       41.40       20.00     17.11 o 
  -6   4  15       16.04        2.65      4.27 o 
  -5   4  15       17.11        9.16      5.92 o 
  -4   4  15        0.63        0.28      3.53 o 
  -3   4  15        0.57        2.18      2.90 o 
  -2   4  15      132.52      144.44     10.74 o 
  -1   4  15       57.06       52.25     19.18 o 
   0   4  15      183.61      212.75     13.12 o 
   1   4  15      565.49      679.86     23.80 o 
   2   4  15        3.00       -1.35      3.58 o 
   3   4  15        5.83        6.53      4.62 o 
   4   4  15        1.61        0.68      4.24 o 
   5   4  15        9.98       20.59      6.64 o 
   6   4  15       48.23       63.64     10.46 o 
 -12   5  15        3.56        1.55      6.46 o 
 -11   5  15       17.05       12.22      6.21 o 
 -10   5  15       12.48       18.27      8.45 o 
  -9   5  15        6.93       15.07      5.18 o 
  -8   5  15       69.88       90.01      9.59 o 
  -7   5  15       27.30       17.43      9.10 o 
  -6   5  15       22.58       18.07      9.80 o 
  -5   5  15        6.37        4.25      3.65 o 
  -4   5  15       63.45       52.25     44.25 o 
  -3   5  15        5.21        3.94      3.66 o 
  -2   5  15        0.13       -0.39      3.67 o 
  -1   5  15       67.35       67.29      8.88 o 
   0   5  15        0.26        0.13      3.54 o 
   1   5  15        4.73        3.89      4.59 o 
   2   5  15        0.00       -1.26      3.76 o 
   3   5  15       20.69       19.33      6.43 o 
   4   5  15        1.70        6.16      5.24 o 
   5   5  15        0.01        4.03      5.26 o 
 -10   6  15       21.09       16.93      6.90 o 
  -9   6  15        2.89        2.37      6.52 o 
  -8   6  15        0.25        0.24      5.49 o 
  -7   6  15        0.03        3.30      5.91 o 
  -6   6  15        0.01       -2.20      4.07 o 
  -5   6  15        2.39        0.80      4.00 o 
  -4   6  15        4.14       -0.91      3.89 o 
  -3   6  15       31.86       30.67      6.57 o 
  -2   6  15        4.06        1.24      3.21 o 
  -1   6  15        2.83        2.45      4.22 o 
   0   6  15       19.26       22.91      6.63 o 
   1   6  15        0.34        1.11      3.98 o 
   2   6  15       12.27       13.84      6.24 o 
   3   6  15        1.75       -2.24      4.88 o 
  -7   7  15        6.96        2.30      5.79 o 
  -6   7  15        0.05       -1.23      5.16 o 
  -5   7  15       41.75       58.70      9.12 o 
  -4   7  15       18.57       16.57      6.46 o 
  -3   7  15       59.54       92.49     10.36 o 
  -2   7  15        6.84        7.45      5.51 o 
  -1   7  15       40.98       39.94      6.34 o 
   0   7  15        7.40        4.97      5.29 o 
 -15   0  16        0.02       -8.56     10.80 o 
 -10   0  16        1.59        5.30      8.66 o 
  -7   0  16       51.20       34.17     26.87 o 
  -6   0  16       40.79       24.77     23.10 o 
  -4   0  16       18.09       18.58     17.98 o 
  -1   0  16        6.01        3.67      5.25 o 
   0   0  16        2.06       -1.43      3.86 o 
   1   0  16       73.75       79.43     13.25 o 
   2   0  16        8.19        8.71      6.57 o 
   3   0  16        8.25        0.56      4.84 o 
   4   0  16        9.99        1.63      6.16 o 
   5   0  16       47.46       39.69     10.90 o 
   6   0  16        7.24       -2.09      5.91 o 
   7   0  16        9.62        1.38      6.01 o 
 -15   1  16        7.14        0.78      9.27 o 
 -14   1  16        9.05        3.39      8.96 o 
 -13   1  16        0.92       -0.43      6.91 o 
 -12   1  16       22.81        0.36      6.63 o 
 -11   1  16        1.75        2.50      6.39 o 
 -10   1  16        6.15        3.86      6.51 o 
  -6   1  16        0.12        2.43      2.78 o 
  -5   1  16      134.80      116.59     12.79 o 
  -4   1  16        5.58        5.70      3.11 o 
  -3   1  16      106.68      106.50      9.04 o 
  -2   1  16        5.82        4.98      3.11 o 
  -1   1  16       87.65      116.00      9.91 o 
   0   1  16        5.01        3.53      3.25 o 
   1   1  16        2.62        3.48      3.26 o 
   2   1  16       60.20       60.91     12.18 o 
   3   1  16        9.86       18.66      5.96 o 
   4   1  16        5.45        9.68      5.28 o 
   5   1  16       24.70       24.19      7.10 o 
   6   1  16        0.02       -3.68      4.40 o 
   7   1  16        0.62        9.18      9.02 o 
 -14   2  16       21.54       -1.61      9.10 o 
 -13   2  16       10.19        0.11      7.73 o 
 -12   2  16       15.96        0.94      7.14 o 
 -11   2  16        0.62        0.51      6.38 o 
  -9   2  16        7.46        2.36      6.13 o 
  -8   2  16        8.35        2.01      3.58 o 
  -7   2  16       23.03       13.02     12.08 o 
  -5   2  16       84.64       75.84      8.51 o 
  -4   2  16       12.81       10.85      3.71 o 
  -3   2  16       43.64       26.45     14.62 o 
  -2   2  16       49.92       30.82     13.20 o 
  -1   2  16        0.45        0.17      2.43 o 
   0   2  16       14.08       11.91      5.93 o 
   1   2  16      221.54      232.60     13.72 o 
   2   2  16        3.42        3.06      4.04 o 
   3   2  16       25.10       14.80      5.53 o 
   4   2  16        8.04        6.70      4.80 o 
   5   2  16        0.08       -1.50      3.69 o 
   6   2  16        8.36       10.88      5.75 o 
   7   2  16       25.67       26.55      7.49 o 
 -14   3  16        0.26       -0.91      8.08 o 
 -13   3  16        8.03       -0.77      8.17 o 
 -12   3  16        3.46       -0.06      7.48 o 
 -11   3  16       26.54        0.67      7.51 o 
 -10   3  16       14.79       -1.14      6.46 o 
  -9   3  16       57.24       30.72     22.72 o 
  -8   3  16       59.40       35.40     26.20 o 
  -6   3  16        1.47       -0.42      3.29 o 
  -5   3  16        0.22        0.95      3.51 o 
  -4   3  16        0.22        0.22      2.44 o 
  -3   3  16       26.96       22.53     10.97 o 
  -2   3  16      109.57      121.47     14.88 o 
   1   3  16      283.11      352.82     17.13 o 
   2   3  16       86.10      112.02     11.38 o 
   3   3  16       34.54       31.29      9.27 o 
   4   3  16       52.31       67.28     10.08 o 
   5   3  16       33.90       37.98      8.28 o 
   6   3  16       12.12       17.31      9.14 o 
 -13   4  16        9.84       -0.51      8.96 o 
 -12   4  16        7.73        3.06      9.42 o 
 -11   4  16        2.81       -3.00      7.12 o 
 -10   4  16        9.95        3.80      4.68 o 
  -9   4  16        9.72        6.82      5.63 o 
  -8   4  16        2.86        0.79      4.10 o 
  -7   4  16        0.11        0.51      3.61 o 
  -6   4  16       14.59        6.54      4.71 o 
  -5   4  16       44.47       15.41     12.76 o 
  -4   4  16        0.97        0.52      3.85 o 
  -3   4  16      125.07      132.17     14.17 o 
  -2   4  16       17.54        7.73      4.08 o 
   0   4  16        2.27        4.17      3.78 o 
   1   4  16       17.92       24.93      6.75 o 
   2   4  16       23.59       19.00      6.27 o 
   3   4  16       52.92       57.33      9.44 o 
   4   4  16       13.90        9.65      7.11 o 
   5   4  16        3.44        1.52      6.57 o 
 -11   5  16        9.23       -5.20     12.02 o 
 -10   5  16        2.02       -0.07      5.59 o 
  -9   5  16       25.75       21.97     16.35 o 
  -8   5  16        2.46        0.79      5.04 o 
  -7   5  16       20.46       15.35     16.07 o 
  -6   5  16        0.29        2.48      4.47 o 
  -5   5  16        0.01       -4.41      4.41 o 
  -4   5  16        1.18        1.31      4.88 o 
  -3   5  16        5.03        1.69      5.30 o 
  -2   5  16       12.25        8.67      4.48 o 
  -1   5  16        7.16        5.59      3.98 o 
   0   5  16        6.14        4.07      4.15 o 
   1   5  16       19.45        9.72      5.32 o 
   2   5  16       14.84       21.73      6.75 o 
   3   5  16        1.24        1.74      4.84 o 
   4   5  16        6.60       19.77      7.32 o 
  -9   6  16        1.76        1.77      5.30 o 
  -8   6  16        4.32        4.64      6.93 o 
  -7   6  16        3.70        5.91      6.93 o 
  -6   6  16       14.61       19.51      9.42 o 
  -5   6  16       36.87       26.03     10.39 o 
  -4   6  16       54.13       54.31     12.79 o 
  -3   6  16        0.23        3.52      6.16 o 
  -2   6  16        1.99        4.38      6.52 o 
  -1   6  16        0.63       -2.40      3.85 o 
   0   6  16        0.13        1.97      5.17 o 
   1   6  16        0.22        2.97      4.65 o 
   2   6  16        2.83       15.18      6.68 o 
  -5   7  16        6.09        2.19      6.83 o 
  -4   7  16        1.30        4.28      6.83 o 
  -3   7  16        0.25        3.52      7.03 o 
  -2   7  16        4.38        0.51      6.78 o 
 -14   1  17        9.40        0.09      8.20 o 
 -12   1  17        2.99        2.72      7.59 o 
 -11   1  17        0.42        0.29      6.78 o 
 -10   1  17        4.46        2.87      6.28 o 
  -9   1  17        9.39       -2.25      5.59 o 
  -6   1  17        1.55        1.26      2.84 o 
  -4   1  17       24.68       14.98      7.15 o 
  -3   1  17        2.97        1.01      2.73 o 
  -2   1  17       16.04       15.72      6.82 o 
   0   1  17       21.58       14.94      8.68 o 
   1   1  17      231.29      232.96     14.22 o 
   2   1  17        1.09       -2.61      3.16 o 
   3   1  17       14.13       16.00      5.77 o 
   4   1  17       11.33        5.03      6.24 o 
   5   1  17        7.37        8.76      5.75 o 
   6   1  17        2.39       -0.62      4.97 o 
 -14   2  17        2.23       -2.68      8.32 o 
 -13   2  17        3.06       -1.12      7.71 o 
 -12   2  17        3.40       -1.06      7.74 o 
 -11   2  17        1.55       -3.04      7.10 o 
 -10   2  17        0.10       -2.19      5.74 o 
  -9   2  17       17.55        2.59      6.21 o 
  -8   2  17        2.48        0.44      3.62 o 
  -7   2  17       14.98        4.97      5.41 o 
  -6   2  17        0.02        0.45      3.42 o 
  -5   2  17       15.44        6.64      5.68 o 
  -4   2  17       20.17       11.94      6.34 o 
  -3   2  17       68.92       88.62      8.83 o 
  -2   2  17        2.66        2.82      3.16 o 
  -1   2  17      153.02      179.42     17.17 o 
   0   2  17       36.26       29.70     12.34 o 
   1   2  17       16.04        6.36      3.93 o 
   2   2  17       18.18       16.24      5.79 o 
   3   2  17       14.24       25.57      6.86 o 
   4   2  17        7.61       17.41     10.21 o 
   5   2  17        9.27       16.02      6.39 o 
   6   2  17        0.80        2.13      4.93 o 
 -13   3  17        6.68       -4.76      7.54 o 
 -12   3  17        1.20        0.45      8.42 o 
 -11   3  17        0.39       -2.37      7.10 o 
 -10   3  17        2.12        2.46      8.23 o 
  -9   3  17       32.10       13.68      9.10 o 
  -8   3  17       14.24        7.63      6.60 o 
  -7   3  17        0.31        1.31      4.08 o 
  -6   3  17       10.06        3.04      4.21 o 
  -5   3  17       65.69       35.44     26.81 o 
  -4   3  17       11.43        9.22      4.10 o 
  -3   3  17       21.80       18.01      8.50 o 
  -2   3  17       60.36       55.76     21.67 o 
  -1   3  17      121.41      145.99     11.69 o 
   0   3  17        1.65        1.95      3.42 o 
   1   3  17        0.01        1.33      3.70 o 
   2   3  17      103.44      126.34     12.06 o 
   3   3  17       87.39       94.63     11.64 o 
   4   3  17        4.12       -0.09      4.36 o 
   5   3  17        4.17        2.65      4.91 o 
 -12   4  17        3.51       -0.44      8.93 o 
 -11   4  17       10.80        3.20      8.79 o 
 -10   4  17       25.19       -0.37      7.85 o 
  -9   4  17       30.44        6.36      7.44 o 
  -8   4  17        1.27        2.18      4.14 o 
  -7   4  17        1.67        1.21      3.97 o 
  -6   4  17       24.74        8.25      7.58 o 
  -5   4  17        0.23        2.78      4.38 o 
  -4   4  17        2.62       -2.89      3.83 o 
  -3   4  17       76.64       93.00      9.50 o 
  -2   4  17       37.65       35.66     11.48 o 
   0   4  17        4.35        6.00      4.26 o 
   1   4  17       13.81       24.94      6.88 o 
   2   4  17        5.10        7.96      5.11 o 
   3   4  17        0.93        4.56      4.86 o 
   4   4  17        0.00       -1.22      4.46 o 
 -11   5  17        0.28        5.86     13.04 o 
 -10   5  17        4.42        9.35      7.07 o 
  -9   5  17        0.56       -0.39      5.25 o 
  -8   5  17       27.44       11.30     13.68 o 
  -7   5  17        9.55        7.89     10.04 o 
  -6   5  17        1.24        6.48      5.66 o 
  -5   5  17        7.76        4.53      5.62 o 
  -4   5  17        4.02        4.61      5.10 o 
  -3   5  17       47.45       17.08     16.38 o 
  -2   5  17        0.43        3.53      4.12 o 
  -1   5  17       26.04       29.06      9.29 o 
   0   5  17       20.96       32.29      7.58 o 
   1   5  17       20.66       22.33      7.38 o 
   2   5  17        1.52       -2.22      4.36 o 
  -8   6  17        1.39       10.70      8.20 o 
  -7   6  17        0.89       -2.04      5.86 o 
  -6   6  17        3.08        3.16      6.06 o 
  -5   6  17        9.40       17.12      9.12 o 
  -4   6  17       11.49       19.77      8.97 o 
  -3   6  17       18.51       18.34      8.97 o 
  -2   6  17        5.33        7.34      7.28 o 
  -1   6  17        0.84        3.99      5.13 o 
   0   6  17       33.62       42.85      8.61 o 
 -14   0  18       33.44        2.75     13.55 o 
 -12   0  18        9.96       -3.01     10.14 o 
 -10   0  18        3.27        2.29     10.39 o 
  -9   0  18        5.75        0.51      8.86 o 
  -8   0  18        0.43        1.48      8.41 o 
  -6   0  18      142.76      140.59     13.55 o 
  -4   0  18        9.71        7.13      7.57 o 
  -3   0  18       48.51       35.32     31.54 o 
  -1   0  18       21.89        9.40     12.79 o 
   0   0  18       88.44      114.69     16.10 o 
   1   0  18       11.48        7.59      6.72 o 
   2   0  18       14.35       17.47      8.35 o 
   3   0  18       10.11        8.97      7.49 o 
   4   0  18       23.61       34.69     11.31 o 
   5   0  18       14.81        8.05      8.81 o 
 -13   1  18        0.09        2.60      8.62 o 
 -11   1  18        2.79       -4.19      6.85 o 
 -10   1  18        0.23        0.05      7.39 o 
  -9   1  18        0.49        3.39      7.31 o 
  -8   1  18        3.36       -0.60      6.07 o 
  -7   1  18       24.87        7.87      8.77 o 
  -5   1  18       49.21       42.76     18.42 o 
  -4   1  18        7.40        6.44      4.32 o 
  -3   1  18       56.04       82.41      9.02 o 
  -2   1  18       18.08        7.63      5.41 o 
  -1   1  18        5.15        3.06      3.54 o 
   0   1  18       59.25       62.40     24.04 o 
   1   1  18        4.78        6.75      4.22 o 
   2   1  18        0.01        4.41      4.03 o 
   3   1  18       48.43       49.93      9.00 o 
   4   1  18       10.16        7.74      5.20 o 
   5   1  18        5.39        9.57      6.47 o 
 -13   2  18        6.74       -1.85      8.07 o 
 -12   2  18        0.05        1.00      8.10 o 
 -11   2  18       10.14        0.69      8.06 o 
 -10   2  18       16.63       -0.42      6.95 o 
  -9   2  18       21.40        4.06      6.68 o 
  -8   2  18        0.62        3.57      4.00 o 
  -7   2  18       11.59        5.13      4.64 o 
  -6   2  18        1.97        4.03      4.13 o 
  -5   2  18        2.10        2.10      4.03 o 
  -4   2  18      113.83      144.47     11.02 o 
  -3   2  18        7.21        6.86      3.83 o 
  -2   2  18       79.01       96.45      9.89 o 
  -1   2  18      119.02      130.34     18.06 o 
   0   2  18        0.56        1.69      3.28 o 
   1   2  18        0.31        4.58      4.09 o 
   2   2  18        8.04        8.34      4.93 o 
   3   2  18       24.58       37.77      8.15 o 
   4   2  18       31.94       43.49      8.98 o 
 -12   3  18       13.36       -1.78      8.33 o 
 -11   3  18       14.88        0.99      8.05 o 
 -10   3  18       14.43       -3.72      7.04 o 
  -9   3  18        9.16        1.46      7.33 o 
  -8   3  18        0.14        3.57      4.77 o 
  -7   3  18       41.69       22.30     16.60 o 
  -6   3  18        8.63        3.73      4.69 o 
  -5   3  18       56.33       13.38     15.65 o 
  -4   3  18        0.42        0.77      3.05 o 
  -3   3  18       56.83       57.82     22.00 o 
  -2   3  18       74.20       67.07     22.80 o 
   0   3  18        2.39        5.50      4.03 o 
   1   3  18       77.12       87.06     10.65 o 
   2   3  18       26.57       27.67      7.07 o 
   3   3  18       19.88       36.03      8.12 o 
   4   3  18        6.19        7.06      7.34 o 
 -11   4  18        0.12       -1.41      8.47 o 
 -10   4  18        0.01        4.34      9.07 o 
  -9   4  18        2.86        1.19      4.42 o 
  -8   4  18        0.99       -0.07      4.47 o 
  -7   4  18        0.02       -1.05      4.38 o 
  -6   4  18       18.76        8.14      5.95 o 
  -5   4  18        3.37        2.01      4.54 o 
  -4   4  18       37.94       14.12     13.86 o 
  -3   4  18       59.06       39.21     16.83 o 
  -2   4  18       52.08       39.21     17.81 o 
  -1   4  18       18.78       11.41      5.85 o 
   0   4  18        0.39       -0.92      3.91 o 
   1   4  18        0.73        1.24      4.23 o 
   2   4  18       23.99       24.90      7.32 o 
   3   4  18        2.68        3.29      4.83 o 
  -9   5  18        0.02        1.13      5.54 o 
  -8   5  18        0.30       -3.52      4.70 o 
  -7   5  18        0.16       -2.60      5.24 o 
  -6   5  18        3.39        2.64      5.67 o 
  -5   5  18        0.12        2.54      5.58 o 
  -4   5  18       11.95        7.20      6.71 o 
  -3   5  18       17.71       15.15     12.46 o 
  -2   5  18       11.58        6.36      4.51 o 
  -1   5  18        0.36       -3.47      3.51 o 
   0   5  18       72.47      115.10     12.54 o 
   1   5  18        0.05        1.02      4.74 o 
  -6   6  18        1.74        2.75      6.98 o 
  -5   6  18       51.39       69.19     14.72 o 
  -4   6  18        0.22        7.28      7.34 o 
  -3   6  18        0.74       -1.48      6.67 o 
 -13   1  19        4.53        2.55      9.09 o 
 -12   1  19        1.19       -2.04      7.51 o 
 -11   1  19        2.77        3.71      8.23 o 
 -10   1  19        6.59       -0.65      7.19 o 
  -8   1  19        0.08       -0.87      6.81 o 
  -6   1  19        0.38        0.29      3.73 o 
  -5   1  19       20.29       10.81      5.63 o 
  -4   1  19        0.00       -2.51      2.51 o 
  -3   1  19        0.01       -0.18      3.26 o 
  -2   1  19        6.71        1.28      3.55 o 
  -1   1  19       56.59       57.68     23.09 o 
   0   1  19        0.07       -2.30      3.34 o 
   1   1  19        3.41       -1.35      4.19 o 
   2   1  19        0.05        0.46      4.08 o 
   3   1  19        2.42        5.91      4.94 o 
   4   1  19       12.42       11.64      6.50 o 
 -12   2  19        9.36        0.72      8.50 o 
 -11   2  19        0.47        1.22      8.48 o 
 -10   2  19        4.40        1.71      8.06 o 
  -9   2  19        0.33       -2.41      6.71 o 
  -8   2  19        1.54       -1.71      6.41 o 
  -7   2  19       28.95       11.12      7.92 o 
  -6   2  19       10.81        7.30      5.70 o 
  -5   2  19       27.70       10.91     14.61 o 
  -4   2  19        0.51        2.02      3.35 o 
  -3   2  19      122.01      133.97     32.86 o 
  -2   2  19       28.47       15.63      7.70 o 
  -1   2  19       16.76       10.56      6.63 o 
   0   2  19        0.72        0.36      3.06 o 
   1   2  19        0.71        3.85      4.41 o 
   2   2  19       11.49        9.89      5.49 o 
   3   2  19       15.05       19.56      7.13 o 
 -11   3  19        0.08       -0.31      8.47 o 
 -10   3  19        0.34       -2.43      7.79 o 
  -9   3  19        0.78        1.78      8.03 o 
  -8   3  19        6.57        3.70      4.93 o 
  -7   3  19       16.61        5.95      6.84 o 
  -6   3  19        7.64        4.23      4.79 o 
  -5   3  19       22.73        3.74      5.10 o 
  -4   3  19       26.52       10.18      7.49 o 
  -3   3  19       48.37       41.98     20.56 o 
  -2   3  19       30.13       25.28     14.86 o 
  -1   3  19       12.26        8.79      4.43 o 
   0   3  19       11.72       14.17      5.46 o 
   1   3  19       86.28       99.75     11.80 o 
   2   3  19       11.07       17.66      6.88 o 
 -10   4  19        2.16        0.50      9.30 o 
  -9   4  19        1.05        1.95      4.62 o 
  -8   4  19        0.13        3.80      4.91 o 
  -7   4  19        9.68        6.83      5.80 o 
  -6   4  19        3.87        0.41      5.00 o 
  -5   4  19        6.17        1.16      5.09 o 
  -2   4  19       43.60       30.28     14.52 o 
  -1   4  19       42.27       31.23     13.44 o 
   0   4  19        7.26        6.58      4.72 o 
   1   4  19        2.07        2.51      4.83 o 
  -8   5  19        0.42       -3.84      5.66 o 
  -7   5  19        2.50        2.22      5.96 o 
  -6   5  19        6.76        5.10     12.23 o 
  -5   5  19        6.75        6.89      6.80 o 
  -4   5  19        0.02       -0.63      5.72 o 
  -3   5  19        0.18        3.87      5.99 o 
  -2   5  19       36.02       28.63     26.06 o 
  -1   5  19       10.57       13.76      5.80 o 
 -12   0  20        3.07        4.43     13.60 o 
 -11   0  20        5.06        4.69     11.77 o 
 -10   0  20        0.09       -0.15     10.34 o 
  -9   0  20        7.64        5.04     13.04 o 
  -7   0  20        7.88        3.82     10.55 o 
  -6   0  20       12.34        4.60      5.33 o 
  -5   0  20       10.84        3.88      5.38 o 
  -4   0  20       15.36       18.05     19.28 o 
  -3   0  20       26.77       11.13     11.06 o 
  -2   0  20       56.69       76.42     13.91 o 
  -1   0  20        3.27        5.91      5.91 o 
   0   0  20        1.65        1.09      5.61 o 
   1   0  20       17.40       11.82      8.46 o 
   2   0  20        8.25        6.27      8.86 o 
 -12   1  20        5.28       -0.68      8.31 o 
 -11   1  20        1.53       -3.84      7.69 o 
 -10   1  20        0.00        1.53      7.69 o 
  -9   1  20        2.03        0.51      7.80 o 
  -8   1  20       24.01        2.20      8.04 o 
  -7   1  20        0.11        0.10      7.23 o 
  -6   1  20        0.01        1.89      4.26 o 
  -5   1  20        0.79        2.21      3.31 o 
  -4   1  20       25.77       15.50      7.36 o 
  -3   1  20        0.01        1.17      3.35 o 
  -2   1  20        3.04       -0.43      3.42 o 
  -1   1  20       11.17        6.76      4.28 o 
   0   1  20        3.29       -1.43      3.71 o 
   1   1  20       31.38       50.10     10.67 o 
   2   1  20        3.42        4.67      4.91 o 
 -11   2  20        0.16       -0.98      8.52 o 
 -10   2  20        2.42       -1.00      8.13 o 
  -9   2  20        0.06       -0.93      7.04 o 
  -8   2  20        3.22       -0.44      7.03 o 
  -7   2  20        0.96       -1.44      4.27 o 
  -6   2  20       74.42       38.75     29.91 o 
  -5   2  20        6.24        3.42      4.43 o 
  -3   2  20       25.23       18.74      7.80 o 
  -2   2  20        1.64        4.54      3.84 o 
  -1   2  20        0.93        1.63      3.60 o 
   0   2  20        2.38        3.50      4.50 o 
   1   2  20       15.50       12.97      5.80 o 
   2   2  20       19.30       23.41      7.37 o 
 -10   3  20        7.45       -0.66      8.67 o 
  -9   3  20       10.64       -5.38      7.60 o 
  -8   3  20        0.45        0.15      4.88 o 
  -7   3  20        0.65        1.14      4.32 o 
  -6   3  20        2.06        3.22      4.95 o 
  -5   3  20       26.02       13.29     12.17 o 
  -3   3  20      151.86      167.84     19.21 o 
  -2   3  20       42.62       29.51     12.46 o 
  -1   3  20       46.08       37.20     15.90 o 
   0   3  20       14.51       13.97      5.62 o 
   1   3  20        8.68       12.98      6.14 o 
  -9   4  20        0.19        3.43      5.45 o 
  -8   4  20        2.30        2.29      5.57 o 
  -7   4  20        3.84       -1.66      4.85 o 
  -6   4  20       72.87       64.52     45.18 o 
  -5   4  20       25.24       10.57      8.10 o 
  -4   4  20        4.67        1.94      5.59 o 
  -3   4  20        5.18        6.68      6.23 o 
  -2   4  20       12.98        5.57      4.61 o 
  -1   4  20        2.76        5.85      4.95 o 
 -11   1  21        0.01       -2.40      8.41 o 
 -10   1  21        0.77       -4.59      7.70 o 
  -9   1  21        2.26       -3.84      6.93 o 
  -8   1  21       12.65       -2.93      6.98 o 
  -7   1  21       17.00       -1.22      7.08 o 
  -6   1  21        8.31        5.04      5.14 o 
  -5   1  21        7.48        3.42      4.73 o 
  -4   1  21        1.08        0.48      3.60 o 
  -3   1  21        0.13       -2.35      3.42 o 
  -2   1  21        1.79        2.28      4.05 o 
  -1   1  21        3.61        5.99      4.41 o 
   0   1  21       13.33        8.57      6.17 o 
   1   1  21        0.20        2.60      5.15 o 
 -10   2  21        0.23        3.30      9.14 o 
  -9   2  21        2.60        2.48      8.00 o 
  -8   2  21       18.14       -1.26      7.71 o 
  -7   2  21        0.61        0.33      4.48 o 
  -6   2  21        6.56        6.15      5.63 o 
  -5   2  21        9.05        3.26      5.34 o 
  -4   2  21       54.29       54.87     23.55 o 
  -3   2  21       26.68       11.26      4.86 o 
  -2   2  21        0.98        3.27      4.19 o 
  -1   2  21        0.00        0.20      3.63 o 
   0   2  21        1.36        3.01      4.46 o 
  -9   3  21        4.15       -2.52      8.98 o 
  -8   3  21        8.56        8.62      6.22 o 
  -7   3  21        3.00       -0.92      4.29 o 
  -6   3  21        7.05        7.21      5.86 o 
  -5   3  21        0.16        0.76      5.14 o 
  -4   3  21        2.20        3.49      5.61 o 
  -3   3  21       16.42        9.58      4.92 o 
  -2   3  21       39.98       20.32     14.39 o 
  -1   3  21       39.65       29.92     12.35 o 
  -9   0  22        1.60        9.58     15.44 o 
  -8   0  22        1.78        5.15     13.60 o 
  -7   0  22        0.76        1.94     12.79 o 
  -6   0  22        8.23        0.51     11.67 o 
  -5   0  22        0.00       -4.55      4.55 o 
  -4   0  22        4.98        0.53      6.50 o 
  -3   0  22        5.86        5.04      6.03 o 
  -2   0  22        5.17        7.81      6.82 o 
  -1   0  22        0.37        0.44      6.98 o 
  -9   1  22        0.40        6.23      9.65 o 
  -8   1  22        0.14       -2.59      8.00 o 
  -7   1  22       10.05       -1.17      8.28 o 
  -6   1  22        0.70        3.54      5.08 o 
  -5   1  22       15.39       10.13      7.66 o 
  -4   1  22        4.83        6.30      4.58 o 
  -3   1  22        0.14        2.78      4.16 o 
  -2   1  22       10.29       11.14      6.35 o 
  -8   2  22        7.20       -1.25      8.14 o 
  -7   2  22        7.25        5.45      5.87 o 
  -6   2  22       68.34       47.99     34.60 o 
  -5   2  22        0.37        1.50      4.81 o 
  -4   2  22        2.15       -0.77      5.19 o 
  -3   2  22        3.46        4.93      4.58 o 
                                                 
